# Supplementary material for: Spatial patterns and associations of tree species at different developmental stages in a montane secondary temperate forest of northeastern China
Source: PeerJ. 2021 Jun 3;9:e11517. doi: 10.7717/peerj.11517 (PMC8180193; doi:10.7717/peerj.11517)
Supplement: Supplemental Information 1 [file peerj-09-11517-s001.xlsx]

## Sheet: Sheet1
plot	code	tag	sp	x	y	dbh	status	gx	gy
102	11	102005	Ulmus laciniata	3.5	3.5	6.7	alive	3.5	23.5
103	11	103004	Ulmus laciniata	1.45	4.53	7.3	alive	1.45	44.53
105	11	105002	Acer mono	1.05	0.62	7.8	alive	1.05	80.62
107	11	107001	Acer pseudo-sieboldianum	1.32	1.94	10.5	alive	1.32	121.94
109	11	109004	Acer pseudo-sieboldianum	3.88	3.4	9.4	alive	3.88	163.4
109	11	109005	Acer mono	3.96	4.18	5.6	alive	3.96	164.18
110	11	110009	Sorbus alnifolia	1.1	3.08	5.5	alive	1.1	183.08
201	11	201008	Acer mono	2.4	4.18	6.5	alive	22.4	4.18
202	11	202008	Ulmus laciniata	4	3.3	5.8	alive	24	23.3
203	11	203004	Acer mono	3.7	5	5.212	alive	23.7	45
205	11	205006	Ulmus laciniata	3.27	4.47	13.7	alive	23.27	84.47
206	11	206002	Ulmus laciniata	2.63	2.3	10.35	alive	22.63	102.3
208	11	208004	Fraxinus rhynchophylla	0.96	1.3	13	alive	20.96	141.3
209	11	209001	Acer mono	0.4	3.38	8	alive	20.4	163.38
210	11	210001	Acer pseudo-sieboldianum	1.5	0.8	10.4	alive	21.5	180.8
210	11	210002	Acer pseudo-sieboldianum	1.7	0	8.9	alive	21.7	180
210	11	210003	Acer mono	2.1	3	26	alive	22.1	183
303	11	303006	Carpinus cordata	3.6	5	11.8	alive	43.6	45
304	11	304001	Ulmus laciniata	1.01	0.9	7.7	alive	41.01	60.9
305	11	305001	Acer mono	3.2	0.95	7.5	alive	43.2	80.95
307	11	307002	Ulmus laciniata	2.4	0.8	10	alive	42.4	120.8
307	11	307003	Ulmus laciniata	4.16	1.72	26	alive	44.16	121.72
308	11	308002	Acer mono	0.32	1.3	12	alive	40.32	141.3
308	11	308009	Acer mono	5	4.4	9.2	alive	45	144.4
309	11	309007	Acer pseudo-sieboldianum	4.04	1.1	9.5	alive	44.04	161.1
309	11	309008	Acer mono	4.14	3	13.5	alive	44.14	163
309	11	309001	Fraxinus rhynchophylla	0.42	1.7	15.5	alive	40.42	161.7
310	11	310002	Sorbus alnifolia	3	3.4	15.4	alive	43	183.4
310	11	310003	Acer mono	1.36	1.5	11.7	alive	41.36	181.5
310	11	310005	Sorbus alnifolia	1.6	0.24	11.6	alive	41.6	180.24
310	11	310007	Sorbus alnifolia	2	0.38	7.7	alive	42	180.38
310	11	310009	Carpinus cordata	4	0.7	9.4	alive	44	180.7
310	11	310010	Acer pseudo-sieboldianum	4.48	1	6.7	alive	44.48	181
402	11	402005	Acer mono	3.1	3.7	6.5	alive	63.1	23.7
402	11	402007	Acer mono	2.3	2.9	8	alive	62.3	22.9
402	11	402004	Fraxinus rhynchophylla	2.5	3.7	22	alive	62.5	23.7
403	11	403007	Acer mono	3.25	1.7	8.2	alive	63.25	41.7
404	11	404007	Acer mono	4	4.1	6.3	alive	64	64.1
406	11	406003	Ulmus laciniata	5	2.3	5.457	alive	65	102.3
407	11	407001	Acer mono	5	1.5	7.5	alive	65	121.5
408	11	408010	Acer pseudo-sieboldianum	3	0	9.2	alive	63	140
408	11	408012	Acer mono	0.5	0.4	5.697	alive	60.5	140.4
408	11	408002	Fraxinus rhynchophylla	0	5	11	alive	60	145
408	11	408004	Fraxinus rhynchophylla	2	3.55	10	alive	62	143.55
408	11	408006	Fraxinus rhynchophylla	3	4.5	15	alive	63	144.5
409	11	409016	Acer pseudo-sieboldianum	2	1.5	7	alive	62	161.5
409	11	409020	Carpinus cordata	0.5	0.5	5.197	alive	60.5	160.5
409	11	409003	Fraxinus rhynchophylla	2.6	4	18	alive	62.6	164
409	11	409007	Fraxinus rhynchophylla	2.5	4.5	11.3	alive	62.5	164.5
409	11	409009	Fraxinus rhynchophylla	4.5	4	12.5	alive	64.5	164
409	11	409011	Fraxinus rhynchophylla	4.8	2	9.5	alive	64.8	162
409	11	409017	Fraxinus rhynchophylla	1.9	1.3	14.5	alive	61.9	161.3
410	11	410009	Acer pseudo-sieboldianum	1.5	0.2	7.796	alive	61.5	180.2
410	11	410002	Fraxinus rhynchophylla	0.4	0.6	8.55	alive	60.4	180.6
410	11	410003	Fraxinus rhynchophylla	0	0.8	10.6	alive	60	180.8
410	11	410004	Fraxinus rhynchophylla	0.5	1	11.75	alive	60.5	181
410	11	410013	Fraxinus rhynchophylla	3.5	2	13.95	alive	63.5	182
410	11	410016	Fraxinus rhynchophylla	4	3	16	alive	64	183
410	11	410021	Fraxinus rhynchophylla	1.5	2.5	9.9	alive	61.5	182.5
410	11	410023	Fraxinus rhynchophylla	0	4.5	13.5	alive	60	184.5
504	11	504001	Acer pseudo-sieboldianum	0.5	2.3	10.5	alive	80.5	62.3
506	11	506005	Ulmus laciniata	3.8	1	23.7	alive	83.8	101
506	11	506008	Acer mono	4.6	4.6	12.2	alive	84.6	104.6
507	11	507003	Acer mono	1.7	0.45	12.5	alive	81.7	120.45
507	11	507004	Acer mono	4.5	1	7.2	alive	84.5	121
507	11	507006	Acer mono	4	5	12.6	alive	84	125
507	11	507001	Fraxinus rhynchophylla	0	1.5	9.1	alive	80	121.5
508	11	508005	Acer pseudo-sieboldianum	1.4	5	7.5	alive	81.4	145
508	11	508007	Acer pseudo-sieboldianum	3.2	4.63	8	alive	83.2	144.63
508	11	508008	Acer mono	3.4	3.5	18.5	alive	83.4	143.5
508	11	508011	Acer mono	5	1.9	9	alive	85	141.9
509	11	509004	Ulmus laciniata	1.25	3.2	6.078	alive	81.25	163.2
510	11	510005	Ulmus laciniata	0.7	2.2	6.905	alive	80.7	182.2
510	11	510007	Ulmus laciniata	1.1	1.06	5.987	alive	81.1	181.06
602	11	602007	Ulmus laciniata	2.5	2.2	12	alive	102.5	22.2
603	11	603005	Acer mono	2.5	2.5	14.6	alive	102.5	42.5
603	11	603004	Fraxinus rhynchophylla	3.6	4.2	17.5	alive	103.6	44.2
605	11	605011	Acer mono	4.1	1.8	7.3	alive	104.1	81.8
605	11	605006	Fraxinus rhynchophylla	3.2	4.7	15.6	alive	103.2	84.7
606	11	606004	Acer mono	1.8	2.5	10	alive	101.8	102.5
606	11	606005	Acer mono	2.75	2.75	6.2	alive	102.75	102.75
606	11	606006	Acer mono	3.03	2.7	7.9	alive	103.03	102.7
607	11	607003	Acer mono	1.33	3	9.8	alive	101.33	123
607	11	607006	Fraxinus rhynchophylla	1.9	2.13	15.1	alive	101.9	122.13
608	11	608003	Syringa reticulata	1.3	1.38	5.231	alive	101.3	141.38
608	11	608006	Acer mono	1.8	3.8	17	alive	101.8	143.8
608	11	608012	Acer mono	2.7	0.2	5.216	alive	102.7	140.2
609	11	609007	Acer mono	1.3	1.12	10.5	alive	101.3	161.12
610	11	610006	Ulmus laciniata	3.38	2.2	5.602	alive	103.38	182.2
701	11	701014	Ulmus laciniata	2.6	0.47	6.5	alive	122.6	0.47
704	11	704001	Acer mono	1.3	1.6	6.836	alive	121.3	61.6
705	11	705002	Ulmus laciniata	1.3	1.5	7.45	alive	121.3	81.5
706	11	706002	Acer pseudo-sieboldianum	3.5	3.5	8.3	alive	123.5	103.5
707	11	707005	Ulmus laciniata	2.5	4.5	25.65	alive	122.5	124.5
707	11	707006	Ulmus laciniata	4	2.5	5.9	alive	124	122.5
707	11	707007	Ulmus laciniata	2.6	0.5	6.032	alive	122.6	120.5
708	11	708003	Ulmus laciniata	0.7	3	7.4	alive	120.7	143
709	11	709003	Acer mono	2.25	1.2	9.7	alive	122.25	161.2
709	11	709009	Acer pseudo-sieboldianum	4	4.7	5.7	alive	124	164.7
710	11	710002	Acer mono	2.5	0.27	7.259	alive	122.5	180.27
710	11	710012	Acer mono	3	4.8	7	alive	123	184.8
710	11	710013	Acer pseudo-sieboldianum	2	4.7	10.2	alive	122	184.7
710	11	710015	Acer pseudo-sieboldianum	1.5	4.8	8	alive	121.5	184.8
710	11	710006	Fraxinus rhynchophylla	5	1	11.7	alive	125	181
801	11	801010	Carpinus cordata	4	4.8	5.191	alive	144	4.8
802	11	802006	Ulmus laciniata	1.7	1.78	5.8	alive	141.7	21.78
802	11	802011	Syringa reticulata	3.15	1.7	5	alive	143.15	21.7
804	11	804001	Ulmus laciniata	0.5	3.5	5.5	alive	140.5	63.5
807	11	807002	Syringa reticulata	1.5	0.56	5.7	alive	141.5	120.56
808	11	808003	Ulmus laciniata	2.3	3.89	8.2	alive	142.3	143.89
808	11	808006	Fraxinus rhynchophylla	2.6	0.73	8.9	alive	142.6	140.73
809	11	809010	Acer pseudo-sieboldianum	3.38	2.8	9.4	alive	143.38	162.8
810	11	810001	Acer mono	2.14	3.6	11.5	alive	142.14	183.6
901	11	901002	Ulmus laciniata	3.6	0.6	11	alive	163.6	0.6
906	11	906006	Acer mono	2.9	3.8	10.8	alive	162.9	103.8
906	11	906007	Fraxinus rhynchophylla	4.38	4.6	17.5	alive	164.38	104.6
907	11	907005	Ulmus laciniata	2.05	3.6	7.7	alive	162.05	123.6
908	11	908002	Acer mono	0.5	3.42	11.5	alive	160.5	143.42
908	11	908007	Fraxinus rhynchophylla	1.9	1.61	14.4	alive	161.9	141.61
909	11	909007	Fraxinus rhynchophylla	3.01	3.3	15.8	alive	163.01	163.3
910	11	910003	Ulmus laciniata	0.2	4.13	5.5	alive	160.2	184.13
910	11	910010	Acer mono	2.4	1.63	6	alive	162.4	181.63
910	11	910002	Fraxinus rhynchophylla	0.86	3.88	15	alive	160.86	183.88
1004	11	1004009	Acer mono	3.3	4.7	6.203	alive	183.3	64.7
1006	11	1006013	Acer mono	4.6	0.9	15.3	alive	184.6	100.9
1006	11	1006015	Ulmus laciniata	3.7	4	7.5	alive	183.7	104
1006	11	1006005	Fraxinus rhynchophylla	1.16	3.8	17.5	alive	181.16	103.8
1006	11	1006006	Fraxinus rhynchophylla	0.3	4.3	10.3	alive	180.3	104.3
1006	11	1006009	Fraxinus rhynchophylla	2.5	5	14.5	alive	182.5	105
1006	11	1006016	Fraxinus rhynchophylla	4.6	3.8	19.5	alive	184.6	103.8
1007	11	1007009	Ulmus laciniata	3.6	4	11.5	alive	183.6	124
1007	11	1007014	Ulmus laciniata	0.75	2.3	6.555	alive	180.75	122.3
1007	11	1007001	Fraxinus rhynchophylla	1	0.3	14.5	alive	181	120.3
1007	11	1007004	Fraxinus rhynchophylla	2.28	1.04	16.5	alive	182.28	121.04
1007	11	1007010	Fraxinus rhynchophylla	2.94	4.6	14.8	alive	182.94	124.6
1008	11	1008002	Ulmus laciniata	2.16	3.6	5.032	alive	182.16	143.6
1008	11	1008007	Ulmus laciniata	4.3	2.8	10.5	alive	184.3	142.8
1009	11	1009004	Ulmus laciniata	2.53	1.35	5.778	alive	182.53	161.35
1010	11	1010004	Ulmus laciniata	3.27	4.55	7.491	alive	183.27	184.55
1010	11	1010005	Ulmus laciniata	3.6	4.4	7.605	alive	183.6	184.4
102	12	102011	Padus racemosa	2.5	1.84	11.5	alive	2.5	26.84
103	12	103010	Ulmus laciniata	2.9	3.2	7	alive	2.9	48.2
103	12	103011	Acer mono	4.4	4.76	6.7	alive	4.4	49.76
103	12	103012	Acer mono	3.85	4.8	8	alive	3.85	49.8
105	12	105013	Acer mono	4.22	0.86	20.5	alive	4.22	85.86
106	12	106019	Acer mono	2	3.2	8.6	alive	2	108.2
107	12	107010	Acer mono	2.1	3.9	6.4	alive	2.1	128.9
108	12	108009	Acer pseudo-sieboldianum	1.2	3.5	12.7	alive	1.2	148.5
109	12	109008	Ulmus laciniata	2.3	1.4	6.3	alive	2.3	166.4
109	12	109007	Tilia amurensis	1.57	1.77	19.5	alive	1.57	166.77
110	12	110014	Tilia amurensis	1	0.3	19	alive	1	185.3
204	12	204007	Ulmus laciniata	0.58	1.06	18.5	alive	20.58	66.06
205	12	205012	Ulmus laciniata	4.3	0	13.75	alive	24.3	85
206	12	206007	Acer mono	0	0.96	10.2	alive	20	105.96
207	12	207004	Acer mono	1.5	2.4	5.8	alive	21.5	127.4
208	12	208016	Acer pseudo-sieboldianum	2.85	4.48	7.9	alive	22.85	149.48
208	12	208018	Acer pseudo-sieboldianum	1.8	5	5.7	alive	21.8	150
208	12	208019	Acer pseudo-sieboldianum	1.4	3.8	8.3	alive	21.4	148.8
208	12	208013	Tilia amurensis	3.1	2.1	8.8	alive	23.1	147.1
209	12	209011	Acer pseudo-sieboldianum	2.3	3.46	5.4	alive	22.3	168.46
209	12	209012	Tilia amurensis	1.7	4.2	15.6	alive	21.7	169.2
210	12	210004	Acer pseudo-sieboldianum	1.2	0.4	14.7	alive	21.2	185.4
210	12	210005	Acer pseudo-sieboldianum	4.3	1.5	6	alive	24.3	186.5
210	12	210006	Acer pseudo-sieboldianum	2	1.1	6.9	alive	22	186.1
210	12	210007	Acer pseudo-sieboldianum	0.53	4.14	5.8	alive	20.53	189.14
302	12	302023	Ulmus laciniata	0.52	4.4	11	alive	40.52	29.4
303	12	303017	Ulmus laciniata	3.4	4.5	6.187	alive	43.4	49.5
305	12	305006	Acer mono	2.62	2.84	12	alive	42.62	87.84
307	12	307006	Acer mono	4.2	1.92	7.6	alive	44.2	126.92
307	12	307012	Acer triflorum	0.72	2.8	5.5	alive	40.72	127.8
309	12	309010	Acer mono	3.1	0.78	5.034	alive	43.1	165.78
309	12	309016	Fraxinus rhynchophylla	3.3	1.93	9.5	alive	43.3	166.93
309	12	309024	Fraxinus rhynchophylla	2.7	4.2	17.3	alive	42.7	169.2
309	12	309026	Fraxinus rhynchophylla	1.82	4.75	10.5	alive	41.82	169.75
310	12	310013	Acer pseudo-sieboldianum	4.1	3.1	6.9	alive	44.1	188.1
310	12	310014	Sorbus alnifolia	3.7	3.05	9.1	alive	43.7	188.05
310	12	310016	Acer pseudo-sieboldianum	1.2	2.9	9.1	alive	41.2	187.9
310	12	310020	Acer tegmentosum	0.75	3	24	alive	40.75	188
310	12	310012	Fraxinus rhynchophylla	3.7	2.54	15.1	alive	43.7	187.54
401	12	401008	Acer tegmentosum	0.6	0.8	12	alive	60.6	5.8
402	12	402011	Acer mono	1.8	1.5	12.5	alive	61.8	26.5
404	12	404010	Acer mono	5	3	5.475	alive	65	68
406	12	406004	Acer mono	1.1	1.9	9.5	alive	61.1	106.9
406	12	406005	Acer tegmentosum	1.6	4.3	6.5	alive	61.6	109.3
407	12	407012	Acer mono	3.2	4.5	14.5	alive	63.2	129.5
407	12	407016	Acer mono	3.5	1.34	11.5	alive	63.5	126.34
408	12	408013	Acer mono	4.5	0.85	8.5	alive	64.5	145.85
408	12	408014	Acer mono	4	1.7	7.4	alive	64	146.7
408	12	408021	Fraxinus rhynchophylla	1	3.2	19	alive	61	148.2
409	12	409032	Acer mono	4	4.8	13.5	alive	64	169.8
409	12	409033	Acer mono	4.7	4	5.183	alive	64.7	169
409	12	409031	Fraxinus rhynchophylla	3.5	5	9.5	alive	63.5	170
410	12	410026	Fraxinus rhynchophylla	0.5	1	9.6	alive	60.5	186
410	12	410030	Fraxinus rhynchophylla	2	3	10.75	alive	62	188
410	12	410033	Fraxinus rhynchophylla	1.7	0.7	18	alive	61.7	185.7
502	12	502006	Acer mono	4.3	1.4	5.974	alive	84.3	26.4
503	12	503005	Fraxinus rhynchophylla	1.1	0.83	17.5	alive	81.1	45.83
504	12	504017	Padus racemosa	2.5	2.83	5.64	alive	82.5	67.83
505	12	505010	Acer mono	5	1.5	18	alive	85	86.5
506	12	506009	Ulmus laciniata	0.5	0.5	6.75	alive	80.5	105.5
506	12	506012	Ulmus laciniata	1	5	5.016	alive	81	110
507	12	507007	Acer mono	0	0.9	18	alive	80	125.9
507	12	507013	Acer mono	4	1.8	8.7	alive	84	126.8
508	12	508019	Sorbus alnifolia	4.06	3.76	10.5	alive	84.06	148.76
508	12	508014	Tilia amurensis	1.3	5	19	alive	81.3	150
509	12	509015	Ulmus laciniata	2	5	5.493	alive	82	170
509	12	509018	Acer mono	3.2	2.3	14.2	alive	83.2	167.3
509	12	509020	Padus racemosa	3.7	3.6	6.543	alive	83.7	168.6
510	12	510019	Ulmus laciniata	1.9	1	5.588	alive	81.9	186
510	12	510024	Acer mono	2.6	3.7	9.8	alive	82.6	188.7
601	12	601013	Acer mono	1.5	2.5	12.5	alive	101.5	7.5
601	12	601019	Ulmus laciniata	3.3	2.03	5.5	alive	103.3	7.03
603	12	603015	Fraxinus rhynchophylla	3.25	2.5	22	alive	103.25	47.5
604	12	604014	Ulmus laciniata	3.2	4.1	13.5	alive	103.2	69.1
607	12	607017	Acer mono	1.5	1.7	11.2	alive	101.5	126.7
607	12	607019	Ulmus laciniata	2.6	4.54	7.2	alive	102.6	129.54
607	12	607022	Fraxinus rhynchophylla	3.6	3.36	12.5	alive	103.6	128.36
608	12	608021	Acer mono	1.2	3.1	7.5	alive	101.2	148.1
608	12	608020	Fraxinus rhynchophylla	0	2.8	13.3	alive	100	147.8
609	12	609013	Fraxinus rhynchophylla	1.83	4.55	11.2	alive	101.83	169.55
610	12	610025	Acer mono	3.52	4.18	14.2	alive	103.52	189.18
701	12	701021	Ulmus laciniata	1.12	0.8	8	alive	121.12	5.8
702	12	702011	Acer mono	0.5	2	5.542	alive	120.5	27
703	12	703007	Carpinus cordata	2.9	0.9	5.651	alive	122.9	45.9
705	12	705010	Acer mono	3.9	1.1	16	alive	123.9	86.1
709	12	709018	Acer mono	2	1.8	16.85	alive	122	166.8
709	12	709020	Acer mono	3.5	1.2	9.05	alive	123.5	166.2
710	12	710019	Acer mono	1	5	13.4	alive	121	190
710	12	710028	Acer pseudo-sieboldianum	5	0.8	9.3	alive	125	185.8
710	12	710025	Fraxinus rhynchophylla	4	2	19	alive	124	187
801	12	801016	Ulmus laciniata	3.74	2.4	5.555	alive	143.74	7.4
804	12	804019	Padus racemosa	0.98	4.5	5.182	alive	140.98	69.5
805	12	805009	Acer mono	4.1	1.25	6.5	alive	144.1	86.25
805	12	805008	Fraxinus rhynchophylla	4.26	3.96	13.9	alive	144.26	88.96
807	12	807010	Ulmus laciniata	4.68	4.44	7	alive	144.68	129.44
810	12	810013	Acer tegmentosum	2.82	3.24	7	alive	142.82	188.24
810	12	810009	Fraxinus rhynchophylla	2.3	2.11	11.5	alive	142.3	187.11
810	12	810015	Tilia amurensis	4.7	2.53	9	alive	144.7	187.53
903	12	903009	Acer mono	1.5	1.6	6.1	alive	161.5	46.6
903	12	903010	Acer mono	2.48	2.6	5.3	alive	162.48	47.6
904	12	904009	Acer mono	1.6	2.87	5.286	alive	161.6	67.87
904	12	904011	Tilia amurensis	2.14	5	13	alive	162.14	70
905	12	905009	Ulmus laciniata	2.45	0.74	5.437	alive	162.45	85.74
907	12	907010	Ulmus laciniata	2.46	0.96	6.5	alive	162.46	125.96
908	12	908012	Fraxinus rhynchophylla	2.3	0.4	15.6	alive	162.3	145.4
908	12	908014	Fraxinus rhynchophylla	2.9	4.16	16.5	alive	162.9	149.16
909	12	909016	Acer mono	2.4	0.25	10.05	alive	162.4	165.25
909	12	909017	Acer mono	0.75	0.7	6.8	alive	160.75	165.7
910	12	910016	Acer tegmentosum	1.3	2.81	10	alive	161.3	187.81
910	12	910020	Ulmus laciniata	4.7	4.42	10	alive	164.7	189.42
910	12	910018	Fraxinus rhynchophylla	2.78	2.08	14.2	alive	162.78	187.08
1002	12	1002004	Syringa reticulata	3.2	4.3	5	alive	183.2	29.3
1004	12	1004013	Acer mono	1.1	2.7	7.643	alive	181.1	67.7
1005	12	1005010	Acer tegmentosum	0	5	6.513	alive	180	90
1005	12	1005009	Fraxinus rhynchophylla	0.74	3.8	17.5	alive	180.74	88.8
1006	12	1006017	Sorbus alnifolia	0.8	0	11.5	alive	180.8	105
1006	12	1006025	Ulmus laciniata	0.2	0	6.113	alive	180.2	105
1006	12	1006028	Syringa reticulata	2.3	1.1	6	alive	182.3	106.1
1006	12	1006030	Ulmus laciniata	3.4	3.1	18	alive	183.4	108.1
1007	12	1007018	Ulmus laciniata	2.4	4.3	9.3	alive	182.4	129.3
1007	12	1007023	Acer mono	2.8	2.1	11.5	alive	182.8	127.1
1007	12	1007016	Fraxinus rhynchophylla	0.3	5	16	alive	180.3	130
1007	12	1007021	Fraxinus rhynchophylla	4.3	2.8	21.5	alive	184.3	127.8
1008	12	1008011	Ulmus laciniata	1.5	1.35	11.5	alive	181.5	146.35
1009	12	1009014	Acer mono	0.93	2.75	11.3	alive	180.93	167.75
1010	12	1010009	Acer mono	2.5	3	7.211	alive	182.5	188
1010	12	1010010	Ulmus laciniata	5	2.7	6.965	alive	185	187.7
1010	12	1010011	Acer mono	4	1.43	10	alive	184	186.43
101	13	101021	Acer pseudo-sieboldianum	5	0	7.3	alive	10	5
102	13	102014	Ulmus laciniata	4.4	0.64	12.4	alive	9.4	25.64
105	13	105019	Ulmus laciniata	2.83	1.3	7.6	alive	7.83	86.3
106	13	106026	Acer mono	4.38	4.14	6	alive	9.38	109.14
108	13	108013	Acer mono	3.26	1.97	6	alive	8.26	146.97
108	13	108011	Fraxinus rhynchophylla	2.85	4.6	22.9	alive	7.85	149.6
109	13	109009	Acer pseudo-sieboldianum	0	2.96	7.3	alive	5	167.96
109	13	109010	Acer pseudo-sieboldianum	0	1.7	10	alive	5	166.7
109	13	109013	Acer pseudo-sieboldianum	3.76	1.4	5.991	lodging	8.76	166.4
110	13	110026	Acer mono	3	0.4	46	alive	8	185.4
203	13	203023	Padus racemosa	2.9	3.46	7.2	alive	27.9	48.46
203	13	203025	Ulmus laciniata	3.65	0	14	alive	28.65	45
203	13	203026	Ulmus laciniata	2.8	5	9.8	alive	27.8	50
206	13	206012	Ulmus laciniata	1.9	2.24	5.95	alive	26.9	107.24
207	13	207011	Ulmus laciniata	0	1.9	6.7	alive	25	126.9
208	13	208021	Acer mono	0	2.4	5.909	alive	25	147.4
208	13	208022	Acer mono	0.9	3	7.7	alive	25.9	148
209	13	209014	Acer pseudo-sieboldianum	0.22	2.6	5.032	alive	25.22	167.6
209	13	209018	Acer mono	3.87	1.2	11.6	alive	28.87	166.2
209	13	209019	Acer pseudo-sieboldianum	2.85	0.7	8.8	alive	27.85	165.7
210	13	210009	Acer pseudo-sieboldianum	0.7	3.2	8.1	alive	25.7	188.2
210	13	210014	Acer pseudo-sieboldianum	4.88	3.5	6.7	alive	29.88	188.5
210	13	210015	Acer pseudo-sieboldianum	3.9	1.5	6	alive	28.9	186.5
210	13	210016	Acer pseudo-sieboldianum	3.9	1.5	5.502	alive	28.9	186.5
210	13	210018	Acer pseudo-sieboldianum	2.98	0.46	8.2	alive	27.98	185.46
210	13	210011	Tilia amurensis	3.3	3.4	8.6	alive	28.3	188.4
302	13	302036	Acer pseudo-sieboldianum	1.72	0	8.8	alive	46.72	25
303	13	303018	Ulmus laciniata	0	1.1	7	alive	45	46.1
304	13	304018	Ulmus laciniata	1.4	3.4	36	alive	46.4	68.4
304	13	304020	Acer mono	4.6	2.6	6.5	alive	49.6	67.6
305	13	305008	Ulmus laciniata	3	4.3	7.7	alive	48	89.3
307	13	307016	Acer pseudo-sieboldianum	2.3	1.7	8.5	alive	47.3	126.7
309	13	309034	Acer pseudo-sieboldianum	0	3.5	7.5	alive	45	168.5
309	13	309045	Acer pseudo-sieboldianum	2.26	2.3	8.2	alive	47.26	167.3
309	13	309035	Fraxinus rhynchophylla	0.3	5	22	alive	45.3	170
309	13	309036	Fraxinus rhynchophylla	0.5	2.34	29	alive	45.5	167.34
310	13	310028	Acer pseudo-sieboldianum	4.3	2	15.8	alive	49.3	187
310	13	310032	Acer pseudo-sieboldianum	2.2	0.5	6	alive	47.2	185.5
310	13	310024	Fraxinus rhynchophylla	2.5	3.8	10.3	alive	47.5	188.8
310	13	310031	Fraxinus rhynchophylla	3	1.2	20.6	alive	48	186.2
402	13	402015	Acer mono	0	2.7	20	alive	65	27.7
404	13	404014	Acer mono	1.5	4.2	5.408	alive	66.5	69.2
405	13	405011	Acer mono	4	2.8	15.5	alive	69	87.8
406	13	406008	Syringa reticulata	3	0.8	9	alive	68	105.8
407	13	407022	Acer mono	2.5	1.9	5.488	alive	67.5	126.9
407	13	407026	Fraxinus rhynchophylla	2.6	0.4	10.7	alive	67.6	125.4
408	13	408032	Acer mono	1.75	1	8.2	alive	66.75	146
408	13	408042	Acer mono	4.5	4	6.754	alive	69.5	149
408	13	408029	Fraxinus rhynchophylla	0.6	2.1	16.5	alive	65.6	147.1
408	13	408030	Fraxinus rhynchophylla	0.6	2.1	13.3	alive	65.6	147.1
408	13	408034	Fraxinus rhynchophylla	2.5	0	10.5	alive	67.5	145
408	13	408038	Fraxinus rhynchophylla	5	2.5	16	alive	70	147.5
409	13	409042	Acer mono	1	2.2	8.7	alive	66	167.2
409	13	409045	Acer mono	2	4.14	7.3	alive	67	169.14
409	13	409040	Fraxinus rhynchophylla	0.5	4.7	19	alive	65.5	169.7
410	13	410061	Ulmus laciniata	0.8	2	5.451	alive	65.8	187
504	13	504022	Padus racemosa	0.62	3.7	5.749	alive	85.62	68.7
504	13	504023	Fraxinus rhynchophylla	1.23	0.8	21.2	alive	86.23	65.8
506	13	506022	Ulmus laciniata	4.7	0.7	5.114	alive	89.7	105.7
507	13	507018	Acer mono	3.8	1.2	12.6	alive	88.8	126.2
508	13	508023	Acer pseudo-sieboldianum	3.14	0.5	6.512	alive	88.14	145.5
509	13	509024	Ulmus laciniata	1.9	2.86	8	alive	86.9	167.86
509	13	509028	Padus racemosa	2.9	3.3	15.01	alive	87.9	168.3
510	13	510025	Acer tegmentosum	0	5	10.8	alive	85	190
510	13	510027	Acer tegmentosum	0.4	4.5	12	alive	85.4	189.5
510	13	510028	Acer mono	2.3	4.3	6.28	alive	87.3	189.3
510	13	510029	Acer mono	2	2.5	6.644	alive	87	187.5
601	13	601021	Ulmus laciniata	0	4.28	8	alive	105	9.28
602	13	602027	Fraxinus rhynchophylla	4.6	2.16	20.7	alive	109.6	27.16
604	13	604025	Acer mono	2.8	0.9	7	alive	107.8	65.9
605	13	605020	Fraxinus rhynchophylla	5	4.45	19.5	alive	110	89.45
606	13	606018	Acer triflorum	0.62	3.9	6.4	alive	105.62	108.9
606	13	606025	Acer mono	4.15	5	15	alive	109.15	110
607	13	607034	Acer mono	2.7	1.15	17.4	alive	107.7	126.15
608	13	608033	Acer mono	1.8	0	8.2	alive	106.8	145
609	13	609018	Ulmus laciniata	1.56	0.42	19.5	alive	106.56	165.42
610	13	610037	Acer triflorum	3.25	1.7	7.5	alive	108.25	186.7
610	13	610042	Acer mono	4.2	0.56	7.3	alive	109.2	185.56
610	13	610043	Ulmus laciniata	5	2.2	9	alive	110	187.2
610	13	610044	Ulmus laciniata	3.6	3.33	5	alive	108.6	188.33
701	13	701038	Ulmus laciniata	3.4	4.58	7	alive	128.4	9.58
702	13	702019	Acer mono	4.5	4.5	14.2	alive	129.5	29.5
706	13	706019	Ulmus laciniata	1.5	3	6.164	alive	126.5	108
708	13	708018	Ulmus laciniata	4.8	4.7	8.87	alive	129.8	149.7
709	13	709032	Acer mono	2	0.2	14.2	alive	127	165.2
709	13	709024	Tilia amurensis	0.1	2.5	10.25	alive	125.1	167.5
801	13	801030	Acer tegmentosum	1.98	3	6.112	alive	146.98	8
804	13	804024	Ulmus laciniata	0.66	3.66	6.5	alive	145.66	68.66
807	13	807013	Ulmus laciniata	1.94	3.8	7.3	alive	146.94	128.8
807	13	807014	Ulmus laciniata	2.04	4.62	8.8	alive	147.04	129.62
807	13	807016	Ulmus laciniata	2.76	0.96	19.5	alive	147.76	125.96
808	13	808020	Ulmus laciniata	0.55	0.1	5.028	alive	145.55	145.1
808	13	808021	Acer mono	2.92	0	17	alive	147.92	145
809	13	809042	Ulmus laciniata	3.5	3.55	9.7	alive	148.5	168.55
810	13	810023	Ulmus laciniata	1.67	1	6.4	alive	146.67	186
810	13	810025	Ulmus laciniata	4.08	1.8	8.7	alive	149.08	186.8
901	13	901015	Ulmus laciniata	4.47	1.4	13	alive	169.47	6.4
905	13	905017	Fraxinus rhynchophylla	0.8	4.8	19.2	alive	165.8	89.8
905	13	905019	Fraxinus rhynchophylla	3.02	4.55	8.4	alive	168.02	89.55
906	13	906026	Ulmus laciniata	2.37	2.4	5.4	alive	167.37	107.4
906	13	906027	Ulmus laciniata	3.19	4.13	7.5	alive	168.19	109.13
906	13	906030	Ulmus laciniata	4.68	0.78	6.4	alive	169.68	105.78
906	13	906023	Fraxinus rhynchophylla	1.54	3.7	13.5	alive	166.54	108.7
906	13	906028	Fraxinus rhynchophylla	4.28	3.01	12	alive	169.28	108.01
907	13	907019	Ulmus laciniata	1.08	3.7	8.6	alive	166.08	128.7
907	13	907020	Ulmus laciniata	1.34	4.34	15.2	alive	166.34	129.34
907	13	907022	Syringa reticulata	3.66	3.15	7.7	alive	168.66	128.15
908	13	908020	Ulmus laciniata	1.94	3.55	5	alive	166.94	148.55
908	13	908028	Ulmus laciniata	2.64	0.5	5	alive	167.64	145.5
1002	13	1002013	Syringa reticulata	2	1.6	6.5	alive	187	26.6
1004	13	1004027	Acer pseudo-sieboldianum	3.6	1.43	6.708	alive	188.6	66.43
1004	13	1004025	Fraxinus rhynchophylla	1.89	1.24	15.5	alive	186.89	66.24
1005	13	1005017	Acer mono	3.5	1.9	11.32	alive	188.5	86.9
1006	13	1006035	Syringa reticulata	1.3	3	10	alive	186.3	108
1006	13	1006041	Ulmus laciniata	2.1	4.4	15.3	alive	187.1	109.4
1006	13	1006044	Fraxinus rhynchophylla	4.3	1.03	10.2	alive	189.3	106.03
1007	13	1007029	Ulmus laciniata	3.2	4.2	5.181	alive	188.2	129.2
1007	13	1007025	Fraxinus rhynchophylla	1.54	1.43	15.3	alive	186.54	126.43
1007	13	1007026	Fraxinus rhynchophylla	2.6	0.9	26.5	alive	187.6	125.9
1009	13	1009016	Syringa reticulata	1.2	1.85	8	alive	186.2	166.85
1009	13	1009019	Ulmus laciniata	2.94	3.4	5.882	alive	187.94	168.4
1009	13	1009018	Fraxinus rhynchophylla	2	4.27	16	alive	187	169.27
1010	13	1010014	Sorbus alnifolia	2.1	2.17	13.2	alive	187.1	187.17
1010	13	1010015	Ulmus laciniata	3.6	4.8	9.3	alive	188.6	189.8
101	14	101029	Ulmus laciniata	2.5	1.7	6.7	alive	7.5	1.7
103	14	103018	Carpinus cordata	4.5	3.5	6.2	alive	9.5	43.5
103	14	103023	Fraxinus rhynchophylla	0.94	0.8	9.8	alive	5.94	40.8
105	14	105022	Acer mono	1.6	0.16	8.2	alive	6.6	80.16
105	14	105023	Acer mono	3.84	1.38	21.7	alive	8.84	81.38
106	14	106030	Acer mono	0.94	0	5.231	alive	5.94	100
107	14	107017	Acer mono	0	4.06	8.2	alive	5	124.06
107	14	107022	Acer mono	1	0.4	10	alive	6	120.4
107	14	107023	Fraxinus rhynchophylla	1.38	3.88	8.6	alive	6.38	123.88
108	14	108019	Acer mono	3.04	0.9	7.5	alive	8.04	140.9
108	14	108025	Acer pseudo-sieboldianum	0.8	4.5	6.4	alive	5.8	144.5
108	14	108026	Acer pseudo-sieboldianum	1.2	4.8	6.3	alive	6.2	144.8
109	14	109015	Acer pseudo-sieboldianum	4.47	1.12	13	alive	9.47	161.12
202	14	202037	Acer mono	2.1	2.4	7.5	alive	27.1	22.4
206	14	206016	Acer mono	2.54	2.75	25.2	alive	27.54	102.75
206	14	206018	Ulmus laciniata	3.96	4.82	5.449	alive	28.96	104.82
207	14	207017	Syringa reticulata	2.2	1.44	6.7	alive	27.2	121.44
207	14	207020	Ulmus laciniata	4.2	4.64	15.5	alive	29.2	124.64
207	14	207021	Acer triflorum	5	3.7	5.3	alive	30	123.7
208	14	208034	Acer mono	2.6	1.22	10	alive	27.6	141.22
208	14	208035	Acer mono	1.82	0.73	8.8	alive	26.82	140.73
209	14	209021	Fraxinus rhynchophylla	0.42	2.93	8	alive	25.42	162.93
209	14	209022	Fraxinus rhynchophylla	0.77	2.87	11	alive	25.77	162.87
209	14	209026	Fraxinus rhynchophylla	4.26	1.27	17.7	alive	29.26	161.27
210	14	210019	Acer pseudo-sieboldianum	1.8	4.7	11.3	alive	26.8	184.7
210	14	210020	Acer pseudo-sieboldianum	1.24	4.8	5.1	alive	26.24	184.8
210	14	210021	Acer pseudo-sieboldianum	1.02	4.42	9	alive	26.02	184.42
210	14	210023	Acer pseudo-sieboldianum	1.42	1.4	11	alive	26.42	181.4
210	14	210024	Sorbus alnifolia	2.85	2.12	7.5	alive	27.85	182.12
210	14	210025	Acer pseudo-sieboldianum	4.2	0.98	10.1	alive	29.2	180.98
210	14	210026	Acer pseudo-sieboldianum	4.17	0.6	7.9	alive	29.17	180.6
301	14	301042	Ulmus laciniata	3.2	1.3	16	alive	48.2	1.3
303	14	303038	Ulmus laciniata	4.2	3.4	14.7	alive	49.2	43.4
303	14	303032	Fraxinus rhynchophylla	3.1	1.75	14.5	alive	48.1	41.75
306	14	306021	Syringa reticulata	3.67	1.8	7.1	alive	48.67	101.8
307	14	307017	Acer triflorum	3.8	3.7	5	alive	48.8	123.7
307	14	307019	Ulmus laciniata	2.6	0.5	8.8	alive	47.6	120.5
307	14	307021	Ulmus laciniata	2.78	1.9	8	alive	47.78	121.9
307	14	307022	Acer mono	2.08	0.21	6.5	alive	47.08	120.21
307	14	307023	Acer mono	1.03	0.34	17	alive	46.03	120.34
307	14	307024	Ulmus laciniata	1.1	3.3	6.4	alive	46.1	123.3
308	14	308033	Acer mono	0.5	2.62	6.6	alive	45.5	142.62
308	14	308038	Acer mono	4.18	0.4	7.6	alive	49.18	140.4
308	14	308034	Tilia amurensis	0	2	9.8	alive	45	142
310	14	310034	Carpinus cordata	1.27	3.2	5.318	alive	46.27	183.2
310	14	310036	Acer pseudo-sieboldianum	1.86	2.3	12.5	alive	46.86	182.3
310	14	310039	Acer pseudo-sieboldianum	5	0	7	alive	50	180
310	14	310035	Fraxinus rhynchophylla	0.6	2.5	18.5	alive	45.6	182.5
310	14	310038	Fraxinus rhynchophylla	1.6	0.5	35.5	alive	46.6	180.5
402	14	402021	Acer mono	1.5	4.1	19	alive	66.5	24.1
402	14	402025	Acer mono	1.5	5	14	alive	66.5	25
403	14	403020	Ulmus laciniata	4.2	0.8	9	alive	69.2	40.8
407	14	407036	Fraxinus rhynchophylla	2.5	3.5	12.3	alive	67.5	123.5
408	14	408049	Fraxinus rhynchophylla	2.7	2.6	12.5	alive	67.7	142.6
409	14	409065	Carpinus cordata	2.4	2.5	8.5	alive	67.4	162.5
409	14	409067	Acer mono	0.93	2.5	9.5	alive	65.93	162.5
409	14	409068	Sorbus alnifolia	0.64	3	7.3	alive	65.64	163
409	14	409055	Fraxinus rhynchophylla	2.8	4.5	14.4	alive	67.8	164.5
409	14	409058	Fraxinus rhynchophylla	4.5	2	13	alive	69.5	162
409	14	409063	Fraxinus rhynchophylla	2.4	1.5	19	alive	67.4	161.5
409	14	409066	Fraxinus rhynchophylla	1.8	1	9	alive	66.8	161
409	14	409070	Fraxinus rhynchophylla	2.3	4	16.5	alive	67.3	164
410	14	410067	Acer pseudo-sieboldianum	1.5	1.2	7.6	alive	66.5	181.2
410	14	410065	Fraxinus rhynchophylla	1.2	1	10.9	alive	66.2	181
410	14	410068	Fraxinus rhynchophylla	1.5	2.5	17.4	alive	66.5	182.5
507	14	507019	Acer mono	0.4	4.7	7.8	alive	85.4	124.7
507	14	507026	Acer mono	4.2	1.2	6.077	alive	89.2	121.2
507	14	507027	Acer mono	2.5	2.1	7.6	alive	87.5	122.1
507	14	507029	Acer mono	2	3.8	6.331	alive	87	123.8
507	14	507020	Fraxinus rhynchophylla	1.4	4	16.35	alive	86.4	124
508	14	508029	Acer mono	2.5	2.58	10	alive	87.5	142.58
508	14	508034	Acer mono	2.9	1	12	alive	87.9	141
508	14	508028	Fraxinus rhynchophylla	2.5	2.58	16.5	alive	87.5	142.58
508	14	508030	Fraxinus rhynchophylla	2.5	3	16	alive	87.5	143
509	14	509037	Ulmus laciniata	0.5	2.86	6.59	alive	85.5	162.86
509	14	509035	Tilia amurensis	0.5	3.7	8.5	alive	85.5	163.7
510	14	510050	Ulmus laciniata	0.45	3.8	6.054	alive	85.45	183.8
602	14	602034	Ulmus laciniata	1.64	2.32	7.8	alive	106.64	22.32
602	14	602039	Ulmus laciniata	5	0.96	5.5	alive	110	20.96
602	14	602040	Acer mono	3.47	3	8.5	alive	108.47	23
603	14	603034	Acer mono	4.56	0.5	5.101	alive	109.56	40.5
604	14	604030	Ulmus laciniata	3.7	2.54	6.7	alive	108.7	62.54
606	14	606026	Acer triflorum	0.88	4.27	7	alive	105.88	104.27
607	14	607038	Acer mono	0.52	0.22	13	alive	105.52	120.22
608	14	608041	Ulmus laciniata	1.6	3.6	13.5	alive	106.6	143.6
608	14	608047	Fraxinus rhynchophylla	4.15	0.62	10	alive	109.15	140.62
609	14	609037	Acer mono	3.9	2.46	12.5	alive	108.9	162.46
609	14	609034	Fraxinus rhynchophylla	3.02	4.64	9.3	alive	108.02	164.64
610	14	610046	Ulmus laciniata	2.27	3.75	7	alive	107.27	183.75
701	14	701042	Ulmus laciniata	2.7	5	23.5	alive	127.7	5
701	14	701045	Ulmus laciniata	2.4	2.78	6.2	alive	127.4	2.78
701	14	701051	Ulmus laciniata	2.35	1.35	9.9	alive	127.35	1.35
702	14	702025	Acer mono	2.5	4	5.047	alive	127.5	24
707	14	707018	Ulmus laciniata	4	4.4	5.5	alive	129	124.4
707	14	707022	Ulmus laciniata	2.2	0.4	24	alive	127.2	120.4
707	14	707023	Ulmus laciniata	0	1.5	12.55	alive	125	121.5
707	14	707025	Ulmus laciniata	1.4	5	26.5	alive	126.4	125
707	14	707021	Tilia amurensis	2.5	0.4	11.6	alive	127.5	120.4
708	14	708021	Acer tegmentosum	2	5	11.8	alive	127	145
708	14	708024	Acer mono	1	2	11.45	alive	126	142
709	14	709057	Sorbus alnifolia	0.2	0.3	12.38	alive	125.2	160.3
710	14	710051	Acer mono	2.8	3.5	8.5	alive	127.8	183.5
710	14	710053	Acer mono	4.3	0.7	6.804	alive	129.3	180.7
710	14	710047	Fraxinus rhynchophylla	1.5	2	14.2	alive	126.5	182
801	14	801044	Ulmus laciniata	0.45	2.68	8	alive	145.45	2.68
802	14	802043	Carpinus cordata	0.8	2.2	6.7	alive	145.8	22.2
803	14	803021	Ulmus laciniata	4.33	1.63	6.5	alive	149.33	41.63
803	14	803023	Ulmus laciniata	0.32	4.5	11.9	alive	145.32	44.5
804	14	804029	Ulmus laciniata	4.48	3.88	5.4	alive	149.48	63.88
805	14	805036	Ulmus laciniata	1.12	4.28	5.349	alive	146.12	84.28
807	14	807018	Ulmus laciniata	2.6	4.8	5.3	alive	147.6	124.8
807	14	807022	Ulmus laciniata	2.28	0.32	6.5	alive	147.28	120.32
808	14	808029	Syringa reticulata	3.87	1.78	7.8	alive	148.87	141.78
808	14	808034	Acer mono	0.9	3.98	11.8	alive	145.9	143.98
809	14	809045	Padus racemosa	1.1	4.49	5.5	alive	146.1	164.49
809	14	809056	Acer mono	2.1	4.47	6.4	alive	147.1	164.47
809	14	809057	Fraxinus rhynchophylla	3.1	4.28	12	alive	148.1	164.28
903	14	903019	Syringa reticulata	4.08	4.02	5.8	alive	169.08	44.02
907	14	907030	Ulmus laciniata	1.22	1.04	8.1	alive	166.22	121.04
907	14	907033	Ulmus laciniata	0.9	4.39	7	alive	165.9	124.39
907	14	907034	Ulmus laciniata	2.18	3.22	5.8	lean	167.18	123.22
907	14	907036	Ulmus laciniata	1.68	0.4	5.6	alive	166.68	120.4
907	14	907039	Fraxinus rhynchophylla	4.37	4.34	11.6	alive	169.37	124.34
907	14	907040	Fraxinus rhynchophylla	3.9	5	21.8	alive	168.9	125
908	14	908031	Ulmus laciniata	0.94	4.77	9.5	alive	165.94	144.77
908	14	908033	Acer mono	1.57	2.07	20.7	alive	166.57	142.07
908	14	908037	Ulmus laciniata	3.15	0.82	9.2	alive	168.15	140.82
908	14	908038	Ulmus laciniata	4.8	2	8.4	alive	169.8	142
908	14	908041	Fraxinus rhynchophylla	3.02	4.95	10.2	alive	168.02	144.95
908	14	908042	Fraxinus rhynchophylla	3.52	3.96	20.5	alive	168.52	143.96
909	14	909052	Fraxinus rhynchophylla	4.1	2.7	18	alive	169.1	162.7
910	14	910030	Acer tegmentosum	2.4	4.7	5	alive	167.4	184.7
910	14	910031	Acer tegmentosum	1.82	5	7.5	alive	166.82	185
910	14	910036	Ulmus laciniata	2.79	0.44	5.1	alive	167.79	180.44
910	14	910032	Fraxinus rhynchophylla	0	3.1	23.5	alive	165	183.1
1001	14	1001018	Acer mono	0.2	3.8	11	alive	185.2	3.8
1001	14	1001020	Ulmus laciniata	2	4.5	5.2	alive	187	4.5
1003	14	1003020	Acer mono	2.9	3.7	5.5	alive	187.9	43.7
1003	14	1003021	Acer mono	2.1	1.5	10.5	alive	187.1	41.5
1006	14	1006051	Ulmus laciniata	4.2	1.8	8	alive	189.2	101.8
1007	14	1007032	Ulmus laciniata	4.7	4	5.035	alive	189.7	124
1007	14	1007042	Ulmus laciniata	4.5	2.8	5.617	alive	189.5	122.8
1008	14	1008026	Padus racemosa	2.4	1	8	lodging	187.4	141
1009	14	1009026	Ulmus laciniata	2.35	1.9	18.8	alive	187.35	161.9
1009	14	1009027	Ulmus laciniata	2.7	1.96	6.86	alive	187.7	161.96
1010	14	1010016	Syringa reticulata	3.6	3.1	6.817	alive	188.6	183.1
101	21	101033	Ulmus laciniata	0.55	0.34	7.2	alive	0.55	10.34
101	21	101038	Acer mono	3	3.9	6.7	alive	3	13.9
102	21	102016	Ulmus laciniata	4.6	0.23	7.5	alive	4.6	30.23
102	21	102019	Acer mono	2.4	0	11	alive	2.4	30
103	21	103035	Acer mono	0	3.1	8	alive	0	53.1
106	21	106040	Tilia amurensis	4.46	4.72	22.1	alive	4.46	114.72
107	21	107026	Acer mono	2.87	0	6.1	alive	2.87	130
108	21	108033	Acer mono	0.9	2.6	33.4	alive	0.9	152.6
108	21	108034	Acer pseudo-sieboldianum	0.55	3.35	6.7	alive	0.55	153.35
108	21	108035	Carpinus cordata	3.5	5	7	alive	3.5	155
108	21	108031	Tilia amurensis	2.94	1.8	12.2	alive	2.94	151.8
109	21	109020	Acer pseudo-sieboldianum	3.1	2.5	10.6	alive	3.1	172.5
109	21	109021	Acer pseudo-sieboldianum	1.73	1.04	14.2	alive	1.73	171.04
109	21	109022	Acer mono	0.9	4.47	31	alive	0.9	174.47
110	21	110035	Acer mono	0	0	59	alive	0	190
203	21	203043	Padus racemosa	2.7	0.3	10.5	alive	22.7	50.3
204	21	204037	Syringa reticulata	0	1.32	16	alive	20	71.32
206	21	206021	Acer mono	0.9	1	14	alive	20.9	111
207	21	207027	Fraxinus rhynchophylla	0.6	2.1	21	alive	20.6	132.1
208	21	208041	Acer pseudo-sieboldianum	2.5	2.74	8.2	alive	22.5	152.74
208	21	208046	Carpinus cordata	0	4.2	7.2	alive	20	154.2
208	21	208037	Fraxinus rhynchophylla	4.5	0.28	16.1	alive	24.5	150.28
208	21	208043	Tilia amurensis	2.97	2.66	8.1	alive	22.97	152.66
209	21	209028	Acer pseudo-sieboldianum	3.5	0.15	5.2	alive	23.5	170.15
209	21	209029	Acer pseudo-sieboldianum	4.2	1.8	9.8	alive	24.2	171.8
210	21	210030	Acer pseudo-sieboldianum	2.6	0.96	5.5	alive	22.6	190.96
210	21	210031	Acer pseudo-sieboldianum	3	0	5.3	alive	23	190
210	21	210033	Acer pseudo-sieboldianum	1.05	0.8	7.4	alive	21.05	190.8
210	21	210036	Sorbus alnifolia	4.84	3.6	12.7	alive	24.84	193.6
210	21	210037	Acer mono	5	2.7	9	alive	25	192.7
210	21	210035	Fraxinus rhynchophylla	1.64	5	10	alive	21.64	195
301	21	301054	Ulmus laciniata	3.9	2.8	5.246	alive	43.9	12.8
305	21	305016	Ulmus laciniata	2.28	3.2	6.2	alive	42.28	93.2
307	21	307026	Acer pseudo-sieboldianum	3.8	1.25	7.3	alive	43.8	131.25
307	21	307027	Acer pseudo-sieboldianum	3.4	1.26	10.9	alive	43.4	131.26
307	21	307028	Acer mono	2.6	0.7	8	alive	42.6	130.7
307	21	307031	Acer mono	2.66	2.55	14.3	alive	42.66	132.55
308	21	308049	Acer mono	0.24	1.3	9	alive	40.24	151.3
308	21	308061	Acer mono	3.6	1.8	7	alive	43.6	151.8
308	21	308048	Fraxinus rhynchophylla	0.86	2.4	9.5	alive	40.86	152.4
308	21	308052	Fraxinus rhynchophylla	1.5	3.9	17.7	alive	41.5	153.9
309	21	309059	Carpinus cordata	2.6	1.82	10.5	alive	42.6	171.82
309	21	309060	Acer mono	2.9	1.6	8.8	alive	42.9	171.6
310	21	310040	Acer pseudo-sieboldianum	1	0	5.5	alive	41	190
401	21	401056	Acer mono	2	3	9	alive	62	13
401	21	401061	Acer mono	1.5	4	12.5	alive	61.5	14
401	21	401061	Acer mono	1.5	4	10	alive	61.5	14
401	21	401062	Acer mono	4.5	3.5	20	alive	64.5	13.5
403	21	403025	Acer mono	2.4	3.9	17	alive	62.4	53.9
404	21	404029	Ulmus laciniata	4.5	2.1	8.8	alive	64.5	72.1
404	21	404032	Acer mono	1.2	4.3	15	alive	61.2	74.3
407	21	407040	Acer mono	0.7	2.3	11	alive	60.7	132.3
407	21	407046	Fraxinus rhynchophylla	1.6	4	8.5	alive	61.6	134
408	21	408052	Acer pseudo-sieboldianum	0.7	3.1	10	alive	60.7	153.1
409	21	409074	Sorbus alnifolia	1.2	2	13	alive	61.2	172
505	21	505031	Acer mono	5	0.3	16	alive	85	90.3
507	21	507031	Fraxinus rhynchophylla	2.5	0	11.7	alive	82.5	130
508	21	508037	Acer pseudo-sieboldianum	0.75	2	6.634	alive	80.75	152
508	21	508040	Acer pseudo-sieboldianum	0.9	3.3	7.091	alive	80.9	153.3
508	21	508041	Acer mono	2.64	3.6	8	alive	82.64	153.6
508	21	508045	Acer mono	2.34	3.44	15.5	alive	82.34	153.44
508	21	508047	Sorbus alnifolia	2.5	2.3	10	alive	82.5	152.3
508	21	508054	Sorbus alnifolia	2.6	2.4	10	alive	82.6	152.4
508	21	508060	Carpinus cordata	3.87	3.14	5	alive	83.87	153.14
508	21	508065	Acer pseudo-sieboldianum	2.8	3.2	7.435	alive	82.8	153.2
509	21	509052	Acer mono	2.7	3	9.2	alive	82.7	173
509	21	509055	Acer tegmentosum	2.3	1.45	6.522	alive	82.3	171.45
509	21	509049	Fraxinus rhynchophylla	4.6	2.7	14	alive	84.6	172.7
510	21	510056	Acer mono	2	3.7	5.964	alive	82	193.7
510	21	510057	Acer tegmentosum	2.5	1.1	7.95	alive	82.5	191.1
602	21	602046	Carpinus cordata	1.57	2.46	8.2	alive	101.57	32.46
603	21	603046	Ulmus laciniata	3.5	3.3	10.7	alive	103.5	53.3
606	21	606038	Acer pseudo-sieboldianum	3.76	0	8.3	alive	103.76	110
606	21	606042	Ulmus laciniata	1.1	3.68	6.5	alive	101.1	113.68
607	21	607048	Ulmus laciniata	1.52	4.63	14.3	alive	101.52	134.63
607	21	607050	Acer mono	3	5	8.7	alive	103	135
608	21	608058	Acer mono	0.64	1.3	14.2	alive	100.64	151.3
608	21	608061	Ulmus laciniata	0.6	3.64	6.5	alive	100.6	153.64
608	21	608054	Fraxinus rhynchophylla	3.78	4.35	18.1	alive	103.78	154.35
609	21	609046	Acer mono	1.35	2.12	7.5	alive	101.35	172.12
609	21	609047	Acer mono	1.13	1.82	11	alive	101.13	171.82
609	21	609054	Fraxinus rhynchophylla	3.7	2.4	15.2	alive	103.7	172.4
610	21	610055	Padus racemosa	1.03	1.04	7.5	alive	101.03	191.04
610	21	610058	Ulmus laciniata	0.22	1.56	5.7	alive	100.22	191.56
704	21	704027	Acer mono	4	2.57	7.946	alive	124	72.57
706	21	706023	Acer triflorum	1	3	11.9	alive	121	113
707	21	707027	Ulmus laciniata	0.4	1	5.8	alive	120.4	131
707	21	707033	Ulmus laciniata	4.8	4	13.2	alive	124.8	134
708	21	708036	Acer mono	2.4	0.3	13.15	alive	122.4	150.3
710	21	710059	Ulmus laciniata	0.5	4.8	7.263	alive	120.5	194.8
710	21	710065	Ulmus laciniata	1	1	6.262	alive	121	191
710	21	710070	Ulmus laciniata	2.5	4	5.967	alive	122.5	194
710	21	710073	Fraxinus rhynchophylla	3.1	2.5	16.3	alive	123.1	192.5
802	21	802055	Acer pseudo-sieboldianum	0	3	5.5	alive	140	33
804	21	804040	Acer mono	0.5	4.7	13	alive	140.5	74.7
804	21	804041	Acer mono	2.8	4.4	10.8	alive	142.8	74.4
805	21	805047	Acer mono	1.17	4.04	5	alive	141.17	94.04
806	21	806036	Acer mono	2.12	2.68	9.2	alive	142.12	112.68
807	21	807034	Ulmus laciniata	3.73	3.2	6.5	alive	143.73	133.2
807	21	807035	Ulmus laciniata	4.5	3.01	23.9	alive	144.5	133.01
809	21	809062	Ulmus laciniata	2.36	1.38	5	alive	142.36	171.38
901	21	901031	Acer mono	0.37	4.4	7.3	alive	160.37	14.4
904	21	904035	Carpinus cordata	1	3.6	8	alive	161	73.6
906	21	906043	Syringa reticulata	1.22	1.3	6	alive	161.22	111.3
906	21	906052	Syringa reticulata	2.86	1.47	44.448	alive	162.86	111.47
907	21	907042	Ulmus laciniata	1.75	4.22	6.4	alive	161.75	134.22
909	21	909063	Fraxinus rhynchophylla	4.78	0.44	15.5	alive	164.78	170.44
910	21	910044	Ulmus laciniata	4.44	3.54	5.5	alive	164.44	193.54
910	21	910046	Acer tegmentosum	2.78	2.76	10.3	lean	162.78	192.76
910	21	910045	Fraxinus rhynchophylla	4.2	3.14	15.4	alive	164.2	193.14
1004	21	1004041	Tilia amurensis	2	1.35	15.3	alive	182	71.35
1005	21	1005024	Acer mono	0.5	2.4	25.52	alive	180.5	92.4
1006	21	1006065	Ulmus laciniata	0.45	5	6.186	alive	180.45	115
1007	21	1007043	Ulmus laciniata	4	4.4	5.322	alive	184	134.4
1007	21	1007052	Acer mono	2	4	12	alive	182	134
1007	21	1007045	Fraxinus rhynchophylla	4	1.5	18	alive	184	131.5
1009	21	1009031	Ulmus laciniata	0	0	6.204	alive	180	170
1010	21	1010020	Ulmus laciniata	0.65	0	5.694	alive	180.65	190
1010	21	1010025	Ulmus laciniata	2.96	4.3	5.853	alive	182.96	194.3
1010	21	1010022	Fraxinus rhynchophylla	2.4	1.46	19	alive	182.4	191.46
101	22	101041	Padus racemosa	3.4	1.4	10.5	alive	3.4	16.4
103	22	103043	Acer mono	2.6	2.7	7.8	alive	2.6	57.7
103	22	103044	Acer mono	3.3	3.9	7.5	alive	3.3	58.9
109	22	109024	Tilia amurensis	0.43	4.16	10.5	alive	0.43	179.16
109	22	109025	Tilia amurensis	1.52	4.06	15.2	alive	1.52	179.06
110	22	110036	Acer pseudo-sieboldianum	1.55	0.4	13.8	alive	1.55	195.4
110	22	110037	Acer mono	4	5	29.7	alive	4	200
201	22	201043	Ulmus laciniata	0.3	7.84	11.6	alive	20.3	22.84
202	22	202066	Acer mono	1.75	4.28	5.009	alive	21.75	39.28
207	22	207033	Acer mono	1.3	1.7	5.783	alive	21.3	136.7
208	22	208049	Acer pseudo-sieboldianum	2.7	1.62	5.6	alive	22.7	156.62
208	22	208052	Acer pseudo-sieboldianum	2.7	3.8	6.5	alive	22.7	158.8
208	22	208053	Carpinus cordata	0.8	5	6	alive	20.8	160
209	22	209031	Acer pseudo-sieboldianum	1.13	0	8.5	alive	21.13	175
210	22	210038	Carpinus cordata	3.5	0.23	9.1	alive	23.5	195.23
210	22	210039	Acer pseudo-sieboldianum	1.4	5	8.3	alive	21.4	200
210	22	210040	Acer pseudo-sieboldianum	2.1	3.6	7.7	alive	22.1	198.6
210	22	210041	Acer pseudo-sieboldianum	4	0.54	11.5	alive	24	195.54
210	22	210042	Acer pseudo-sieboldianum	3.98	5	10.9	alive	23.98	200
210	22	210043	Sorbus alnifolia	4.04	2.55	6.9	alive	24.04	197.55
210	22	210045	Acer pseudo-sieboldianum	2.5	2.86	9.8	alive	22.5	197.86
210	22	210046	Acer pseudo-sieboldianum	2.6	2.4	10.9	alive	22.6	197.4
210	22	210049	Acer pseudo-sieboldianum	2.6	0.6	8.4	alive	22.6	195.6
301	22	301058	Acer mono	0	0	6.8	alive	40	15
302	22	302069	Padus racemosa	4	2	5.5	alive	44	37
307	22	307041	Acer mono	4	3.93	5	alive	44	138.93
307	22	307035	Fraxinus rhynchophylla	0.92	1.5	20	alive	40.92	136.5
307	22	307040	Tilia amurensis	3.9	4.36	11.5	alive	43.9	139.36
308	22	308068	Acer mono	2.9	0.8	8.8	alive	42.9	155.8
309	22	309078	Carpinus cordata	3.6	1.2	9.8	alive	43.6	176.2
309	22	309081	Acer pseudo-sieboldianum	2.2	3.76	7.5	alive	42.2	178.76
309	22	309085	Acer pseudo-sieboldianum	0.3	2.38	10	alive	40.3	177.38
309	22	309082	Fraxinus rhynchophylla	3.4	3.6	9	alive	43.4	178.6
309	22	309083	Fraxinus rhynchophylla	2	2.3	11.5	alive	42	177.3
310	22	310041	Acer pseudo-sieboldianum	2.18	3.7	31.5	alive	42.18	198.7
401	22	401066	Acer mono	0.6	4.6	12	alive	60.6	19.6
401	22	401070	Acer mono	2.5	4.5	16.8	alive	62.5	19.5
402	22	402036	Acer mono	4.1	4.5	16.5	alive	64.1	39.5
403	22	403034	Acer mono	3	1.85	6.046	alive	63	56.85
406	22	406024	Acer triflorum	0.4	1.7	7.5	alive	60.4	116.7
406	22	406026	Acer triflorum	0.7	3	10	alive	60.7	118
407	22	407053	Acer mono	0	3.3	7.3	alive	60	138.3
407	22	407052	Fraxinus rhynchophylla	0	4.2	13.5	alive	60	139.2
407	22	407056	Fraxinus rhynchophylla	1	3.6	15.5	alive	61	138.6
408	22	408058	Acer mono	0.6	0.8	7	alive	60.6	155.8
408	22	408066	Carpinus cordata	2.5	3	12	alive	62.5	158
408	22	408071	Acer pseudo-sieboldianum	4.2	1.5	8.5	alive	64.2	156.5
409	22	409081	Fraxinus rhynchophylla	0	2	18	alive	60	177
409	22	409089	Fraxinus rhynchophylla	3.5	1.2	10	alive	63.5	176.2
409	22	409090	Fraxinus rhynchophylla	3.5	1	10.7	alive	63.5	176
409	22	409093	Fraxinus rhynchophylla	4.9	2.5	15	alive	64.9	177.5
410	22	410114	Fraxinus rhynchophylla	5	5	14.65	alive	65	200
503	22	503022	Acer mono	2.5	2.5	5.061	alive	82.5	57.5
503	22	503021	Fraxinus rhynchophylla	0.5	1.5	20	alive	80.5	56.5
504	22	504054	Ulmus laciniata	1.5	3.1	6.334	alive	81.5	78.1
505	22	505033	Ulmus laciniata	1	3	10.2	alive	81	98
505	22	505040	Carpinus cordata	4	2.5	5.273	alive	84	97.5
507	22	507042	Acer mono	4	5	7.15	alive	84	140
508	22	508070	Acer pseudo-sieboldianum	0.89	1.45	5.027	alive	80.89	156.45
508	22	508072	Carpinus cordata	1.85	0.4	7.038	alive	81.85	155.4
508	22	508076	Acer pseudo-sieboldianum	3.6	2.2	8.5	alive	83.6	157.2
508	22	508094	Acer mono	3.17	4	8	alive	83.17	159
508	22	508097	Carpinus cordata	0.6	4.5	7.5	alive	80.6	159.5
508	22	508101	Acer mono	2.57	2.55	18.5	alive	82.57	157.55
508	22	508069	Fraxinus rhynchophylla	1.4	0	10	alive	81.4	155
509	22	509065	Ulmus laciniata	2.1	2.14	5.94	alive	82.1	177.14
510	22	510065	Ulmus laciniata	1	3.9	5.844	alive	81	198.9
510	22	510073	Ulmus laciniata	3	3	5.518	alive	83	198
510	22	510079	Tilia amurensis	3.9	2.3	8.9	alive	83.9	197.3
601	22	601058	Ulmus laciniata	3.3	0.36	11.1	alive	103.3	15.36
602	22	602059	Acer mono	2.7	1.5	9	alive	102.7	36.5
603	22	603060	Acer mono	3.5	3.4	5.124	alive	103.5	58.4
603	22	603067	Padus racemosa	0.92	2.02	5	alive	100.92	57.02
603	22	603064	Fraxinus rhynchophylla	2.9	2.1	8.3	alive	102.9	57.1
604	22	604052	Acer mono	3.24	2.3	7.9	alive	103.24	77.3
605	22	605050	Ulmus laciniata	2.72	3.92	9.7	alive	102.72	98.92
606	22	606052	Fraxinus rhynchophylla	0.92	4.78	18.3	alive	100.92	119.78
606	22	606056	Fraxinus rhynchophylla	2.4	4.2	8.4	alive	102.4	119.2
607	22	607070	Acer mono	4.6	3.68	13	alive	104.6	138.68
607	22	607060	Tilia amurensis	0.38	2.3	10.3	alive	100.38	137.3
608	22	608069	Acer mono	4.5	5	8.3	alive	104.5	160
608	22	608062	Tilia amurensis	0.2	3	14.1	alive	100.2	158
609	22	609056	Ulmus laciniata	1.75	0.95	5.362	alive	101.75	175.95
610	22	610064	Acer mono	1.64	5	12.8	alive	101.64	200
706	22	706033	Fraxinus rhynchophylla	4	0.6	13.6	alive	124	115.6
708	22	708042	Acer mono	0.6	2.4	7.14	alive	120.6	157.4
708	22	708045	Fraxinus rhynchophylla	2.2	4	14.5	alive	122.2	159
709	22	709084	Fraxinus rhynchophylla	3.8	4	11	alive	123.8	179
803	22	803029	Ulmus laciniata	3.02	3.3	10.05	alive	143.02	58.3
804	22	804050	Ulmus laciniata	2.75	3.92	7.5	alive	142.75	78.92
806	22	806053	Fraxinus rhynchophylla	1.37	3.27	25.8	alive	141.37	118.27
807	22	807041	Ulmus laciniata	5	3.69	9.3	alive	145	138.69
807	22	807046	Ulmus laciniata	2.82	3.31	10.4	alive	142.82	138.31
807	22	807047	Syringa reticulata	2.48	1.69	6.259	alive	142.48	136.69
808	22	808044	Ulmus laciniata	2.62	0.26	10.05	alive	142.62	155.26
808	22	808054	Ulmus laciniata	2.46	3.6	5.7	alive	142.46	158.6
808	22	808048	Fraxinus rhynchophylla	1.2	2.1	14	alive	141.2	157.1
809	22	809069	Ulmus laciniata	0	3.98	6.5	alive	140	178.98
809	22	809075	Acer mono	3.78	3.09	5	alive	143.78	178.09
903	22	903028	Carpinus cordata	0	0.4	5.5	alive	160	55.4
905	22	905052	Acer mono	2.7	4.9	5.004	alive	162.7	99.9
906	22	906053	Ulmus laciniata	0.18	3.41	5.2	alive	160.18	118.41
907	22	907047	Ulmus laciniata	1.26	1.68	6.1	alive	161.26	136.68
907	22	907053	Acer mono	3.3	1.4	18.3	alive	163.3	136.4
908	22	908056	Ulmus laciniata	0.97	1.32	5	alive	160.97	156.32
908	22	908057	Fraxinus rhynchophylla	4.4	4.2	9.6	alive	164.4	159.2
909	22	909064	Acer tegmentosum	0.28	2.2	6	alive	160.28	177.2
909	22	909069	Padus racemosa	4.37	1.32	6	lodging	164.37	176.32
1001	22	1001028	Acer mono	1.3	1.1	6.2	alive	181.3	16.1
1003	22	1003027	Acer mono	4.2	1.5	5.5	alive	184.2	56.5
1003	22	1003030	Acer mono	2.3	4.6	7.5	alive	182.3	59.6
1004	22	1004055	Ulmus laciniata	2.6	2.6	6.205	alive	182.6	77.6
1004	22	1004066	Ulmus laciniata	3.5	2.5	5.104	alive	183.5	77.5
1004	22	1004058	Tilia amurensis	2.76	0.9	10	alive	182.76	75.9
1005	22	1005036	Fraxinus rhynchophylla	3.7	2.3	19.5	alive	183.7	97.3
1006	22	1006073	Ulmus laciniata	3	0	7	alive	183	115
1007	22	1007055	Fraxinus rhynchophylla	3.04	4.3	10.5	alive	183.04	139.3
1008	22	1008041	Ulmus laciniata	2.9	4	5.877	alive	182.9	159
1009	22	1009038	Ulmus laciniata	2.56	2.23	7.972	alive	182.56	177.23
1009	22	1009040	Ulmus laciniata	1.76	2.56	5.824	alive	181.76	177.56
1009	22	1009041	Padus racemosa	0	5	8.3	alive	180	180
1010	22	1010035	Acer pseudo-sieboldianum	1.8	4	7.1	alive	181.8	199
1010	22	1010036	Acer tegmentosum	3.7	3.7	10.3	alive	183.7	198.7
101	23	101048	Padus racemosa	0.52	0.86	7.8	alive	5.52	15.86
103	23	103049	Acer mono	2.1	5	11.3	alive	7.1	60
104	23	104038	Ulmus laciniata	4.3	1.3	6.6	alive	9.3	76.3
105	23	105053	Ulmus laciniata	5	0.77	8.3	alive	10	95.77
106	23	106048	Acer mono	2.34	3.3	9.5	alive	7.34	118.3
107	23	107042	Acer mono	3.68	1.6	5.5	alive	8.68	136.6
108	23	108048	Ulmus laciniata	1.9	4.26	9	alive	6.9	159.26
110	23	110038	Acer pseudo-sieboldianum	4	0	10.5	alive	9	195
201	23	201053	Ulmus laciniata	0	4.5	8	alive	25	19.5
202	23	202087	Padus racemosa	2.1	3.4	7	alive	27.1	38.4
204	23	204047	Ulmus laciniata	0.65	1.86	6.057	alive	25.65	76.86
204	23	204048	Ulmus laciniata	0.65	1.86	5.965	alive	25.65	76.86
205	23	205037	Acer mono	4.8	1.25	17.8	alive	29.8	96.25
206	23	206032	Acer mono	5	0.95	10.3	alive	30	115.95
206	23	206035	Ulmus laciniata	2.53	3.14	7.45	alive	27.53	118.14
207	23	207035	Acer mono	1.83	1.34	11.5	alive	26.83	136.34
207	23	207038	Acer mono	2.9	3.9	7.4	alive	27.9	138.9
208	23	208058	Fraxinus rhynchophylla	1.22	1	15.2	alive	26.22	156
209	23	209034	Acer pseudo-sieboldianum	0.8	2.59	7.5	alive	25.8	177.59
209	23	209035	Acer pseudo-sieboldianum	1.43	0.44	6.5	alive	26.43	175.44
209	23	209036	Sorbus alnifolia	2.64	2.6	12	alive	27.64	177.6
301	23	301080	Acer mono	3.5	3.43	9.3	alive	48.5	18.43
303	23	303049	Acer mono	2	4.2	12	alive	47	59.2
306	23	306041	Ulmus laciniata	3.86	2.55	25.5	alive	48.86	117.55
306	23	306042	Ulmus laciniata	4.78	3.58	16.8	alive	49.78	118.58
307	23	307049	Acer mono	3.77	5	14.4	alive	48.77	140
307	23	307051	Acer mono	4.66	2.6	8.4	alive	49.66	137.6
307	23	307053	Fraxinus rhynchophylla	2.5	0	16.5	alive	47.5	135
308	23	308079	Acer mono	5	3.45	13.8	alive	50	158.45
308	23	308080	Acer mono	3.7	2.9	10	alive	48.7	157.9
309	23	309089	Acer pseudo-sieboldianum	3.34	4.5	7.3	alive	48.34	179.5
310	23	310045	Acer pseudo-sieboldianum	1.74	2.1	12.3	alive	46.74	197.1
310	23	310046	Acer pseudo-sieboldianum	0.63	4.5	9.2	alive	45.63	199.5
310	23	310043	Fraxinus rhynchophylla	3.3	1.35	13	alive	48.3	196.35
402	23	402038	Acer mono	3.3	4.7	8.5	alive	68.3	39.7
402	23	402044	Carpinus cordata	4.2	0	8.7	alive	69.2	35
403	23	403038	Acer mono	0.35	4.6	6.5	alive	65.35	59.6
405	23	405025	Acer mono	1.16	1.7	12.3	alive	66.16	96.7
405	23	405029	Fraxinus rhynchophylla	4.3	2.7	16.5	alive	69.3	97.7
406	23	406035	Ulmus laciniata	3.7	2.7	10	alive	68.7	117.7
407	23	407060	Acer mono	2.7	1.6	16	alive	67.7	136.6
407	23	407062	Acer triflorum	3.6	1.3	6.5	alive	68.6	136.3
407	23	407067	Acer mono	0.8	0.6	15.2	alive	65.8	135.6
407	23	407069	Acer mono	0	5	12	alive	65	140
407	23	407061	Fraxinus rhynchophylla	3.2	0.6	15	alive	68.2	135.6
407	23	407063	Fraxinus rhynchophylla	4.1	0.7	13.5	alive	69.1	135.7
407	23	407066	Fraxinus rhynchophylla	0	1.4	15.7	alive	65	136.4
408	23	408086	Acer pseudo-sieboldianum	2.5	3	6.5	alive	67.5	158
408	23	408088	Fraxinus rhynchophylla	4.2	2.7	13.7	alive	69.2	157.7
409	23	409095	Sorbus alnifolia	0.5	4.5	15.4	alive	65.5	179.5
409	23	409098	Fraxinus rhynchophylla	2	1	11.5	alive	67	176
409	23	409105	Fraxinus rhynchophylla	4.5	3.5	15.5	alive	69.5	178.5
503	23	503032	Acer mono	3.3	2.7	13	alive	88.3	57.7
503	23	503027	Fraxinus rhynchophylla	2.6	2.4	16.5	alive	87.6	57.4
504	23	504056	Acer mono	1.2	2.5	5.054	alive	86.2	77.5
505	23	505046	Ulmus laciniata	1.5	1.5	9.9	alive	86.5	96.5
506	23	506048	Acer mono	0.5	4	15.7	alive	85.5	119
506	23	506054	Acer mono	4.5	3	14.65	alive	89.5	118
508	23	508109	Sorbus alnifolia	2.35	2.6	15	alive	87.35	157.6
508	23	508110	Acer mono	1.2	2.5	16	alive	86.2	157.5
508	23	508111	Acer pseudo-sieboldianum	0	2.45	8.3	alive	85	157.45
508	23	508115	Acer pseudo-sieboldianum	1.3	0.6	5.116	alive	86.3	155.6
508	23	508117	Sorbus alnifolia	2.2	0.3	7.5	alive	87.2	155.3
508	23	508122	Acer pseudo-sieboldianum	2.55	2	5.741	alive	87.55	157
508	23	508124	Acer pseudo-sieboldianum	2.4	3	9	alive	87.4	158
508	23	508129	Acer pseudo-sieboldianum	3	3	6.721	alive	88	158
508	23	508131	Sorbus alnifolia	2.7	2.5	12	alive	87.7	157.5
508	23	508135	Carpinus cordata	2.8	0.6	5.651	alive	87.8	155.6
508	23	508137	Acer mono	4.5	1	13.4	alive	89.5	156
508	23	508138	Sorbus alnifolia	4.4	2.3	10.5	alive	89.4	157.3
508	23	508104	Fraxinus rhynchophylla	1.8	3.8	9.5	alive	86.8	158.8
508	23	508108	Fraxinus rhynchophylla	2.4	4	10	alive	87.4	159
509	23	509092	Ulmus laciniata	2	4.05	11	alive	87	179.05
509	23	509080	Fraxinus rhynchophylla	0	0.9	13	alive	85	175.9
510	23	510086	Acer mono	0.6	1.1	5.933	alive	85.6	196.1
510	23	510088	Ulmus laciniata	0.35	2.2	7.8	alive	85.35	197.2
510	23	510091	Ulmus laciniata	0	5	6.466	alive	85	200
510	23	510096	Acer tegmentosum	1.5	3.5	10	alive	86.5	198.5
601	23	601062	Acer mono	4.1	4.47	7.5	alive	109.1	19.47
601	23	601063	Fraxinus rhynchophylla	4.35	5	8.5	alive	109.35	20
602	23	602065	Acer mono	3.2	2.85	5.261	alive	108.2	37.85
603	23	603081	Acer mono	2.3	0.7	6.894	alive	107.3	55.7
606	23	606061	Acer triflorum	1.52	1.7	7.7	alive	106.52	116.7
608	23	608075	Ulmus laciniata	1.22	1.04	5.046	alive	106.22	156.04
702	23	702045	Ulmus laciniata	1	3.5	8	alive	126	38.5
703	23	703045	Acer mono	2.94	1.2	23.02	alive	127.94	56.2
703	23	703048	Acer mono	5	2.6	13	alive	130	57.6
707	23	707042	Ulmus laciniata	1.5	4.8	8.25	alive	126.5	139.8
707	23	707043	Ulmus laciniata	0	3	13.35	alive	125	138
708	23	708051	Acer mono	0.3	1.8	9.2	alive	125.3	156.8
708	23	708056	Acer mono	3	2.8	12	alive	128	157.8
708	23	708060	Ulmus laciniata	3	1.2	6.8	alive	128	156.2
709	23	709099	Carpinus cordata	4.6	2.3	7.503	alive	129.6	177.3
710	23	710085	Acer mono	4	0.74	6.008	alive	129	195.74
710	23	710086	Acer mono	4.2	1.53	7.421	alive	129.2	196.53
803	23	803044	Acer mono	2.7	1.22	5.8	alive	147.7	56.22
804	23	804056	Ulmus laciniata	2.8	2.2	6.2	alive	147.8	77.2
804	23	804062	Ulmus laciniata	3.83	3.4	18.5	alive	148.83	78.4
806	23	806076	Ulmus laciniata	4.54	0.5	6.8	alive	149.54	115.5
807	23	807050	Ulmus laciniata	0.46	4.1	20.4	alive	145.46	139.1
807	23	807058	Ulmus laciniata	2.49	2.22	8.6	alive	147.49	137.22
807	23	807059	Syringa reticulata	2.4	2.58	6	alive	147.4	137.58
808	23	808057	Acer mono	0.4	3.9	13.2	alive	145.4	158.9
808	23	808059	Acer tegmentosum	1.32	2.5	5.4	alive	146.32	157.5
809	23	809079	Fraxinus rhynchophylla	1.82	2.94	15	alive	146.82	177.94
810	23	810063	Acer pseudo-sieboldianum	1.95	4.08	8.5	alive	146.95	199.08
906	23	906071	Syringa reticulata	4.12	5	5.153	alive	169.12	120
906	23	906070	Fraxinus rhynchophylla	4	4.4	19.3	alive	169	119.4
907	23	907058	Ulmus laciniata	1.2	3.63	6.5	alive	166.2	138.63
907	23	907064	Ulmus laciniata	2	2	6	alive	167	137
909	23	909075	Ulmus laciniata	2.4	3.13	5.7	alive	167.4	178.13
910	23	910064	Ulmus laciniata	4.63	4.25	5.5	alive	169.63	199.25
1001	23	1001033	Acer mono	2.5	2.2	16.25	alive	187.5	17.2
1004	23	1004078	Ulmus laciniata	4.4	3.9	9	alive	189.4	78.9
1005	23	1005043	Fraxinus rhynchophylla	4.5	3.1	15	alive	189.5	98.1
1005	23	1005044	Fraxinus rhynchophylla	2.1	2.6	21.5	alive	187.1	97.6
1006	23	1006077	Acer mono	3	3.3	12.3	alive	188	118.3
1007	23	1007062	Ulmus laciniata	2.1	0.9	6.086	alive	187.1	135.9
1007	23	1007070	Ulmus laciniata	4.7	5	6.1	alive	189.7	140
1007	23	1007071	Acer mono	1.9	4.6	8	alive	186.9	139.6
1009	23	1009050	Ulmus laciniata	2.67	0.83	10.8	alive	187.67	175.83
1009	23	1009055	Ulmus laciniata	4	3.5	7.944	alive	189	178.5
102	24	102037	Ulmus laciniata	1.9	0	5.5	alive	6.9	30
103	24	103051	Acer mono	2.52	4	13.9	alive	7.52	54
104	24	104042	Syringa reticulata	1.7	1.7	5.6	alive	6.7	71.7
104	24	104044	Ulmus laciniata	2.6	2.8	5.2	alive	7.6	72.8
105	24	105055	Ulmus laciniata	0.56	3.5	10.5	alive	5.56	93.5
107	24	107052	Acer mono	2.7	2.5	13.5	alive	7.7	132.5
107	24	107053	Fraxinus rhynchophylla	3.78	2.14	14.6	alive	8.78	132.14
109	24	109035	Acer pseudo-sieboldianum	2.44	0.9	5.7	alive	7.44	170.9
109	24	109034	Tilia amurensis	0	0	28.4	alive	5	170
110	24	110039	Carpinus cordata	0.73	0.7	5.7	alive	5.73	190.7
201	24	201062	Ulmus laciniata	1.8	2.2	8.5	alive	26.8	12.2
202	24	202094	Acer mono	3	3.78	10	alive	28	33.78
204	24	204055	Acer tegmentosum	2.63	1.03	5.053	alive	27.63	71.03
206	24	206045	Ulmus laciniata	3.86	1.86	13.3	alive	28.86	111.86
207	24	207040	Acer triflorum	2.3	4.16	6.2	alive	27.3	134.16
207	24	207045	Acer mono	4.15	2.53	9	alive	29.15	132.53
208	24	208071	Fraxinus rhynchophylla	2.5	4.34	16.1	alive	27.5	154.34
208	24	208080	Tilia amurensis	3.98	3.4	10.7	alive	28.98	153.4
209	24	209038	Acer pseudo-sieboldianum	3.4	4.7	11.5	alive	28.4	174.7
302	24	302106	Carpinus cordata	4.5	3.68	9.2	alive	49.5	33.68
303	24	303050	Ulmus laciniata	1.02	4.36	5.574	alive	46.02	54.36
303	24	303055	Acer mono	4.3	0.37	13	alive	49.3	50.37
303	24	303052	Fraxinus rhynchophylla	0.32	3.37	9.7	alive	45.32	53.37
307	24	307057	Acer mono	2.83	3.55	7.5	alive	47.83	133.55
307	24	307059	Acer pseudo-sieboldianum	3.8	2.5	8.3	alive	48.8	132.5
307	24	307069	Acer mono	3.15	2.46	6.4	alive	48.15	132.46
307	24	307056	Fraxinus rhynchophylla	2.9	5	15.3	alive	47.9	135
308	24	308093	Fraxinus rhynchophylla	1.6	2.2	17.5	alive	46.6	152.2
308	24	308107	Fraxinus rhynchophylla	2.6	0	20.4	alive	47.6	150
309	24	309102	Carpinus cordata	3.34	4.65	9.5	alive	48.34	174.65
309	24	309108	Carpinus cordata	2.8	1.9	5.912	alive	47.8	171.9
309	24	309115	Carpinus cordata	0	2.6	7	alive	45	172.6
309	24	309101	Fraxinus rhynchophylla	2.7	4.2	18.5	alive	47.7	174.2
309	24	309103	Fraxinus rhynchophylla	4.78	4.4	14.5	alive	49.78	174.4
309	24	309116	Fraxinus rhynchophylla	0.44	2.7	18.5	alive	45.44	172.7
310	24	310047	Acer pseudo-sieboldianum	4.1	0	18.5	alive	49.1	190
405	24	405034	Acer mono	1.2	0.9	20	alive	66.2	90.9
405	24	405037	Sorbus alnifolia	2.6	3.8	9	alive	67.6	93.8
405	24	405038	Ulmus laciniata	0.8	5	6	alive	65.8	95
405	24	405039	Acer mono	2.9	3.4	16.5	alive	67.9	93.4
405	24	405041	Acer triflorum	3.9	0.6	7	alive	68.9	90.6
408	24	408091	Fraxinus rhynchophylla	3.5	4.6	20.5	alive	68.5	154.6
408	24	408101	Fraxinus rhynchophylla	0.96	0	19.5	alive	65.96	150
409	24	409120	Acer pseudo-sieboldianum	2.3	0.2	8.8	alive	67.3	170.2
409	24	409121	Acer mono	0.6	1	9.5	alive	65.6	171
409	24	409116	Fraxinus rhynchophylla	3	4.8	13	alive	68	174.8
409	24	409117	Fraxinus rhynchophylla	2.8	2.8	8.5	alive	67.8	172.8
410	24	410122	Ulmus laciniata	0.2	0.4	5.789	alive	65.2	190.4
410	24	410133	Padus racemosa	3	1	5.298	alive	68	191
410	24	410134	Ulmus laciniata	4	1	6.898	alive	69	191
410	24	410139	Ulmus laciniata	0.2	4.9	5.322	alive	65.2	194.9
502	24	502050	Fraxinus rhynchophylla	2.35	1.66	15.5	alive	87.35	31.66
503	24	503045	Ulmus laciniata	3.3	4.2	10	alive	88.3	54.2
506	24	506061	Acer mono	3	1	7.01	alive	88	111
508	24	508140	Acer mono	4.1	2.3	21	alive	89.1	152.3
508	24	508141	Sorbus alnifolia	3	0.4	10	alive	88	150.4
508	24	508145	Acer pseudo-sieboldianum	1	2.6	5.225	alive	86	152.6
508	24	508146	Tilia amurensis	0.6	4.9	8.593	alive	85.6	154.9
509	24	509100	Tilia amurensis	4.4	3	10.8	alive	89.4	173
603	24	603088	Acer mono	3.2	5	14.2	alive	108.2	55
603	24	603092	Acer mono	3.35	2.5	7.5	alive	108.35	52.5
605	24	605078	Acer mono	2.2	1.7	9.5	alive	107.2	91.7
605	24	605083	Fraxinus rhynchophylla	0	1.07	23.5	alive	105	91.07
606	24	606074	Fraxinus rhynchophylla	0.7	1.3	15.6	alive	105.7	111.3
606	24	606075	Fraxinus rhynchophylla	0.32	0.86	14.3	alive	105.32	110.86
606	24	606076	Fraxinus rhynchophylla	0.8	0.84	17	alive	105.8	110.84
608	24	608096	Acer mono	1.76	1	7.3	alive	106.76	151
610	24	610079	Sorbus alnifolia	0.14	0.14	9.6	alive	105.14	190.14
610	24	610083	Ulmus laciniata	4.8	0.66	6.8	alive	109.8	190.66
701	24	701093	Tilia amurensis	3.57	3.72	17.1	alive	128.57	13.72
702	24	702053	Acer mono	4	2.5	15	alive	129	32.5
705	24	705034	Fraxinus rhynchophylla	0.6	4	8.3	alive	125.6	94
707	24	707057	Ulmus laciniata	4.7	2.5	14.2	alive	129.7	132.5
708	24	708068	Fraxinus rhynchophylla	4.2	1.5	9.5	alive	129.2	151.5
709	24	709113	Acer mono	0.3	1	13.95	alive	125.3	171
710	24	710095	Ulmus laciniata	3.3	2.2	5.134	alive	128.3	192.2
710	24	710096	Ulmus laciniata	2.6	1.9	5.555	alive	127.6	191.9
710	24	710097	Acer mono	2.5	2.65	5.607	alive	127.5	192.65
801	24	801075	Syringa reticulata	3.25	3.4	5.5	alive	148.25	13.4
804	24	804076	Ulmus laciniata	1.6	1.86	6.9	alive	146.6	71.86
804	24	804082	Ulmus laciniata	3.7	4.7	7	alive	148.7	74.7
805	24	805085	Carpinus cordata	0.84	4.36	9.4	alive	145.84	94.36
806	24	806083	Ulmus laciniata	2.02	3	5.128	alive	147.02	113
807	24	807066	Acer mono	3	2.2	9.7	alive	148	132.2
808	24	808082	Ulmus laciniata	2.02	4.08	5.176	alive	147.02	154.08
808	24	808089	Ulmus laciniata	1.56	0.3	5.3	alive	146.56	150.3
808	24	808090	Acer mono	2.2	1.6	7.47	alive	147.2	151.6
809	24	809090	Ulmus laciniata	4.7	0	5.5	alive	149.7	170
809	24	809097	Acer pseudo-sieboldianum	0	2.2	8	alive	145	172.2
809	24	809100	Fraxinus rhynchophylla	1.04	0.31	12	alive	146.04	170.31
810	24	810072	Ulmus laciniata	1.04	2.4	6.5	alive	146.04	192.4
810	24	810077	Ulmus laciniata	3.48	3.4	8.3	alive	148.48	193.4
810	24	810079	Ulmus laciniata	3.93	1.66	6.5	alive	148.93	191.66
810	24	810071	Fraxinus rhynchophylla	0	3.66	13.5	alive	145	193.66
902	24	902045	Acer mono	2.7	1.3	5.3	alive	167.7	31.3
903	24	903045	Syringa reticulata	3.3	4.62	5.8	alive	168.3	54.62
903	24	903048	Ulmus laciniata	1.67	4.08	5.1	alive	166.67	54.08
903	24	903049	Ulmus laciniata	2.05	2.7	6.7	alive	167.05	52.7
906	24	906075	Ulmus laciniata	2.8	2.15	7.1	alive	167.8	112.15
907	24	907066	Ulmus laciniata	4.3	4.4	5.1	alive	169.3	134.4
907	24	907069	Ulmus laciniata	3.36	2.11	20.9	alive	168.36	132.11
907	24	907070	Syringa reticulata	1.85	5	6.8	alive	166.85	135
907	24	907075	Ulmus laciniata	3.87	1.2	15.1	alive	168.87	131.2
910	24	910071	Ulmus laciniata	1.83	3.58	10.5	alive	166.83	193.58
1001	24	1001034	Acer mono	1.6	3.5	10	alive	186.6	13.5
1002	24	1002032	Acer mono	2.8	5	5.5	alive	187.8	35
1002	24	1002033	Ulmus laciniata	1.9	4.7	8	alive	186.9	34.7
1003	24	1003042	Acer mono	0.5	2.5	7	alive	185.5	52.5
1003	24	1003042	Acer mono	0.5	2.5	6.5	alive	185.5	52.5
1003	24	1003047	Acer mono	3	2.1	7	alive	188	52.1
1004	24	1004088	Acer mono	2.5	2.4	21.64	alive	187.5	72.4
1004	24	1004091	Acer mono	4.7	2.1	20.46	alive	189.7	72.1
1004	24	1004090	Fraxinus rhynchophylla	4.7	1.6	26.12	alive	189.7	71.6
1006	24	1006083	Ulmus laciniata	0.4	5	6.073	alive	185.4	115
1006	24	1006084	Ulmus laciniata	2.5	4.5	8	alive	187.5	114.5
1009	24	1009057	Acer mono	1.1	3.8	9.8	alive	186.1	173.8
1010	24	1010042	Ulmus laciniata	4	4.1	5.151	alive	189	194.1
101	31	101074	Ulmus laciniata	2.28	0.45	5.235	alive	12.28	10.45
101	31	101076	Acer mono	2.1	3.6	6	alive	12.1	13.6
102	31	102044	Acer mono	0.2	2.75	6	alive	10.2	32.75
104	31	104054	Ulmus laciniata	2.7	1.85	17.5	alive	12.7	71.85
105	31	105070	Ulmus laciniata	1.7	2.1	14	alive	11.7	92.1
107	31	107061	Acer mono	4.67	1.53	15	alive	14.67	131.53
107	31	107058	Fraxinus rhynchophylla	0	0	14	alive	10	130
108	31	108055	Acer pseudo-sieboldianum	1.8	0.7	6.8	alive	11.8	150.7
108	31	108059	Carpinus cordata	0.6	0.63	21	alive	10.6	150.63
109	31	109036	Acer pseudo-sieboldianum	3	0.78	10	alive	13	170.78
109	31	109039	Acer pseudo-sieboldianum	0.7	3.4	12.2	alive	10.7	173.4
109	31	109040	Acer pseudo-sieboldianum	0	3.1	15.3	alive	10	173.1
110	31	110040	Carpinus cordata	2.98	2.17	5.5	alive	12.98	192.17
201	31	201072	Sorbus alnifolia	1.5	0	11.5	alive	31.5	10
204	31	204060	Syringa reticulata	0	1.13	5.9	alive	30	71.13
204	31	204066	Ulmus laciniata	2.2	2.92	5.172	alive	32.2	72.92
207	31	207050	Acer mono	2.3	3.4	8.8	alive	32.3	133.4
207	31	207051	Acer mono	3.77	2.78	6.166	alive	33.77	132.78
207	31	207053	Acer mono	4.3	4.8	8	alive	34.3	134.8
207	31	207054	Acer mono	3.5	1.82	15	alive	33.5	131.82
208	31	208088	Fraxinus rhynchophylla	0.62	2.17	11.8	alive	30.62	152.17
208	31	208097	Fraxinus rhynchophylla	3.3	5	23.3	alive	33.3	155
209	31	209041	Acer pseudo-sieboldianum	2.7	1.2	7.5	alive	32.7	171.2
209	31	209042	Acer pseudo-sieboldianum	2.3	0.6	7	alive	32.3	170.6
209	31	209043	Fraxinus rhynchophylla	4.37	2.4	11.8	alive	34.37	172.4
209	31	209044	Fraxinus rhynchophylla	4.65	2.5	8.7	alive	34.65	172.5
209	31	209048	Fraxinus rhynchophylla	1.5	4.44	36.3	alive	31.5	174.44
210	31	210050	Acer mono	0	0.32	24.5	alive	30	190.32
210	31	210051	Sorbus alnifolia	0.47	0	8.5	alive	30.47	190
210	31	210052	Sorbus alnifolia	1.6	2.04	9.7	alive	31.6	192.04
210	31	210053	Tilia amurensis	2.65	2.7	27.5	alive	32.65	192.7
301	31	301117	Ulmus laciniata	3.2	0.22	7	alive	53.2	10.22
302	31	302112	Acer pseudo-sieboldianum	1.4	1.98	10	alive	51.4	31.98
302	31	302116	Acer mono	3	3.5	14.5	alive	53	33.5
304	31	304074	Fraxinus rhynchophylla	3.2	3.58	25	alive	53.2	73.58
305	31	305048	Ulmus laciniata	1.4	5	20	alive	51.4	95
306	31	306059	Ulmus laciniata	1.03	2.7	19.7	alive	51.03	112.7
306	31	306065	Tilia amurensis	5	3.08	16.1	alive	55	113.08
307	31	307070	Acer mono	1.4	4.7	7.5	alive	51.4	134.7
307	31	307071	Acer mono	2.8	4.42	15	alive	52.8	134.42
307	31	307072	Fraxinus rhynchophylla	0	0.3	18	alive	50	130.3
308	31	308126	Acer pseudo-sieboldianum	3.75	3.16	6.7	alive	53.75	153.16
308	31	308131	Acer mono	2.3	3.68	8	alive	52.3	153.68
308	31	308132	Acer mono	2.72	5	9.5	alive	52.72	155
308	31	308127	Fraxinus rhynchophylla	4.5	2.96	12	alive	54.5	152.96
308	31	308130	Fraxinus rhynchophylla	3.56	2.97	21.5	alive	53.56	152.97
309	31	309119	Fraxinus rhynchophylla	1.8	4.32	13.5	alive	51.8	174.32
309	31	309129	Fraxinus rhynchophylla	2.8	2.4	14.7	alive	52.8	172.4
310	31	310048	Acer pseudo-sieboldianum	1.16	4.44	9.5	alive	51.16	194.44
310	31	310049	Acer pseudo-sieboldianum	1.18	3.87	7.5	alive	51.18	193.87
310	31	310050	Acer pseudo-sieboldianum	1.6	3.6	9.8	alive	51.6	193.6
310	31	310051	Acer mono	2.2	5	64.2	alive	52.2	195
402	31	402053	Carpinus cordata	3.1	4.4	7	alive	73.1	34.4
403	31	403051	Acer pseudo-sieboldianum	3.7	4.2	10.8	alive	73.7	54.2
404	31	404045	Acer tegmentosum	1.3	3.3	9.5	alive	71.3	73.3
404	31	404046	Ulmus laciniata	1	2.6	8.5	alive	71	72.6
405	31	405042	Acer mono	0.7	2.6	21.5	alive	70.7	92.6
405	31	405046	Acer mono	2.7	1.5	20.06	alive	72.7	91.5
406	31	406049	Syringa reticulata	1.8	4.3	6.716	alive	71.8	114.3
407	31	407073	Acer mono	2.5	1.2	9.5	alive	72.5	131.2
407	31	407076	Carpinus cordata	3	3.4	11.7	alive	73	133.4
408	31	408106	Sorbus alnifolia	0.9	4.7	11	alive	70.9	154.7
408	31	408107	Sorbus alnifolia	1	2.8	5.482	alive	71	152.8
408	31	408107	Sorbus alnifolia	1	2.8	6.275	alive	71	152.8
408	31	408113	Acer pseudo-sieboldianum	4	3.3	7.7	alive	74	153.3
408	31	408120	Acer mono	3	0.6	6.952	alive	73	150.6
408	31	408108	Fraxinus rhynchophylla	0.6	1.2	8.3	alive	70.6	151.2
408	31	408112	Fraxinus rhynchophylla	2	2.9	15.5	alive	72	152.9
408	31	408119	Fraxinus rhynchophylla	4.6	1.3	15.5	alive	74.6	151.3
410	31	410149	Acer tegmentosum	3.5	3.8	13.65	alive	73.5	193.8
501	31	501041	Acer mono	1.5	1.36	17	alive	91.5	11.36
508	31	508152	Sorbus alnifolia	3.8	4.1	10	alive	93.8	154.1
508	31	508149	Tilia amurensis	1.4	2	11.5	alive	91.4	152
508	31	508150	Fraxinus rhynchophylla	2.73	2.6	14	alive	92.73	152.6
509	31	509112	Tilia amurensis	3.5	2.5	8	alive	93.5	172.5
509	31	509113	Fraxinus rhynchophylla	3.5	3.5	10	alive	93.5	173.5
601	31	601093	Acer mono	4.1	5	8.8	alive	114.1	15
604	31	604083	Fraxinus rhynchophylla	0.6	4.3	9	alive	110.6	74.3
605	31	605088	Ulmus laciniata	0.62	4.75	6.2	alive	110.62	94.75
605	31	605089	Fraxinus rhynchophylla	2.5	1.16	14	alive	112.5	91.16
606	31	606081	Acer triflorum	3.4	1.7	10.7	alive	113.4	111.7
608	31	608102	Acer mono	1.18	3	12.2	alive	111.18	153
608	31	608106	Acer mono	1.8	3.9	7	alive	111.8	153.9
608	31	608111	Fraxinus rhynchophylla	2	4.25	18	alive	112	154.25
609	31	609117	Acer pseudo-sieboldianum	4.2	0.88	8.2	alive	114.2	170.88
609	31	609113	Fraxinus rhynchophylla	3	3.4	13.4	alive	113	173.4
702	31	702056	Fraxinus rhynchophylla	2	3	10.6	alive	132	33
703	31	703056	Acer mono	4	0.9	15	alive	134	50.9
705	31	705044	Acer mono	0.7	3.4	5.791	alive	130.7	93.4
705	31	705049	Fraxinus rhynchophylla	3.3	3.2	20	alive	133.3	93.2
708	31	708076	Ulmus laciniata	3	2.8	6.2	alive	133	152.8
708	31	708078	Ulmus laciniata	4.5	1.2	6.1	alive	134.5	151.2
802	31	802088	Acer mono	0.75	3	5	alive	150.75	33
803	31	803061	Ulmus laciniata	4.5	1.8	5.486	alive	154.5	51.8
803	31	803065	Ulmus laciniata	1.1	3.13	6.012	alive	151.1	53.13
804	31	804093	Acer mono	2.12	2.83	6	alive	152.12	72.83
804	31	804091	Fraxinus rhynchophylla	0.7	2.5	9.7	alive	150.7	72.5
805	31	805113	Acer mono	3.52	4.48	6.5	alive	153.52	94.48
806	31	806102	Acer mono	4.38	5	16.9	alive	154.38	115
807	31	807070	Ulmus laciniata	2.04	0.25	9.8	alive	152.04	130.25
808	31	808098	Acer mono	0.73	1	6.6	alive	150.73	151
809	31	809103	Acer tegmentosum	2.98	3.35	6.8	alive	152.98	173.35
906	31	906082	Ulmus laciniata	0.1	1.27	11.5	alive	170.1	111.27
906	31	906085	Fraxinus rhynchophylla	1.62	3.69	12.2	alive	171.62	113.69
907	31	907078	Ulmus laciniata	4	1.2	9.2	alive	174	131.2
909	31	909105	Acer tegmentosum	1.4	3.55	5	lodging	171.4	173.55
910	31	910076	Acer tegmentosum	3.68	0.8	6	alive	173.68	190.8
910	31	910082	Ulmus laciniata	2.6	3.92	5	alive	172.6	193.92
910	31	910075	Fraxinus rhynchophylla	3.4	0.8	15.2	alive	173.4	190.8
910	31	910079	Fraxinus rhynchophylla	3.58	2.46	12.1	alive	173.58	192.46
1001	31	1001038	Carpinus cordata	0	2.5	5.5	alive	190	12.5
1005	31	1005058	Acer tegmentosum	1.7	0.9	15.3	alive	191.7	90.9
1006	31	1006088	Padus racemosa	2.4	1.7	5.37	alive	192.4	111.7
1006	31	1006090	Ulmus laciniata	1.35	3.7	7.5	alive	191.35	113.7
1007	31	1007082	Ulmus laciniata	0.6	3.5	7.8	alive	190.6	133.5
1007	31	1007083	Ulmus laciniata	1.66	0.45	9.5	alive	191.66	130.45
1007	31	1007092	Ulmus laciniata	4.25	2.7	5.528	alive	194.25	132.7
1007	31	1007094	Ulmus laciniata	4.1	4.6	6.353	alive	194.1	134.6
1009	31	1009061	Acer mono	4.2	3.9	17.8	alive	194.2	173.9
1010	31	1010047	Ulmus laciniata	1	2.5	5.503	alive	191	192.5
1010	31	1010050	Ulmus laciniata	3.5	2.5	5.338	alive	193.5	192.5
101	32	101080	Acer mono	3.9	2.8	8	alive	13.9	17.8
101	32	101083	Acer mono	5	5	7.5	alive	15	20
103	32	103068	Acer mono	1.74	3.15	11.5	alive	11.74	58.15
106	32	106066	Padus racemosa	1.3	0	6.8	alive	11.3	115
106	32	106069	Acer mono	3.3	2.9	8.5	alive	13.3	117.9
108	32	108067	Acer triflorum	3.9	7.38	6.6	alive	13.9	162.38
108	32	108064	Fraxinus rhynchophylla	1.5	2.7	18.1	alive	11.5	157.7
108	32	108065	Fraxinus rhynchophylla	1.3	3.1	8	alive	11.3	158.1
109	32	109042	Tilia amurensis	1.8	1.04	20.2	alive	11.8	176.04
110	32	110041	Acer pseudo-sieboldianum	2.1	0.96	11.4	alive	12.1	195.96
201	32	201092	Fraxinus rhynchophylla	3.3	1.57	8.4	alive	33.3	16.57
202	32	202114	Acer mono	0.66	3	5.393	alive	30.66	38
202	32	202115	Ulmus laciniata	2.6	3.13	6.5	alive	32.6	38.13
204	32	204079	Acer mono	1.12	2.94	9.35	alive	31.12	77.94
204	32	204080	Acer mono	1.12	2.94	9.36	alive	31.12	77.94
206	32	206055	Acer mono	2.4	4.1	11.1	alive	32.4	119.1
206	32	206056	Acer mono	4.15	4.14	11.2	alive	34.15	119.14
206	32	206057	Ulmus laciniata	4.2	2.76	22	alive	34.2	117.76
207	32	207057	Acer mono	2	5	6.079	alive	32	140
208	32	208103	Acer mono	2.27	1.2	9.5	alive	32.27	156.2
208	32	208109	Fraxinus rhynchophylla	3.48	2.5	10.3	alive	33.48	157.5
209	32	209050	Sorbus alnifolia	3.48	2.5	9	alive	33.48	177.5
209	32	209051	Acer pseudo-sieboldianum	4.5	1.22	8.9	alive	34.5	176.22
210	32	210060	Acer pseudo-sieboldianum	3.68	2.9	18.8	alive	33.68	197.9
301	32	301129	Acer mono	4.35	4.3	9	alive	54.35	19.3
303	32	303071	Sorbus alnifolia	1.2	4.6	8	alive	51.2	59.6
306	32	306066	Ulmus laciniata	3.38	2.1	6.5	alive	53.38	117.1
306	32	306067	Ulmus laciniata	2.74	2.17	12	alive	52.74	117.17
307	32	307085	Acer mono	0.26	4.44	13	alive	50.26	139.44
307	32	307086	Ulmus laciniata	0.82	1.7	6.3	alive	50.82	136.7
307	32	307083	Fraxinus rhynchophylla	1.3	3	21.3	alive	51.3	138
307	32	307084	Tilia amurensis	1.65	4.6	19.5	alive	51.65	139.6
308	32	308133	Sorbus alnifolia	4.5	0.2	14	alive	54.5	155.2
308	32	308135	Fraxinus rhynchophylla	5	4.46	10.5	alive	55	159.46
308	32	308140	Fraxinus rhynchophylla	1.2	2.43	14.4	alive	51.2	157.43
308	32	308141	Fraxinus rhynchophylla	1.8	2.1	15.3	alive	51.8	157.1
308	32	308143	Fraxinus rhynchophylla	0	1.92	16	alive	50	156.92
309	32	309147	Fraxinus rhynchophylla	1.5	2.4	8.5	alive	51.5	177.4
309	32	309155	Fraxinus rhynchophylla	0.3	2.2	13.5	alive	50.3	177.2
310	32	310056	Acer pseudo-sieboldianum	2.3	3.48	9.7	alive	52.3	198.48
402	32	402058	Acer mono	2.2	3.6	6.2	alive	72.2	38.6
404	32	404050	Ulmus laciniata	3	2.6	9.5	alive	73	77.6
404	32	404054	Ulmus laciniata	0.5	3	10.5	alive	70.5	78
406	32	406055	Acer triflorum	3.4	3.3	8.5	alive	73.4	118.3
406	32	406057	Fraxinus rhynchophylla	1.3	1.1	16	alive	71.3	116.1
407	32	407088	Acer mono	2.5	2.8	9	alive	72.5	137.8
407	32	407097	Acer pseudo-sieboldianum	1.5	4.8	5.492	alive	71.5	139.8
407	32	407083	Tilia amurensis	3.5	4.2	11	alive	73.5	139.2
407	32	407089	Fraxinus rhynchophylla	2.5	0.5	9.5	alive	72.5	135.5
407	32	407091	Fraxinus rhynchophylla	2	2.4	13.5	alive	72	137.4
407	32	407095	Tilia amurensis	2	3.2	11	alive	72	138.2
407	32	407096	Fraxinus rhynchophylla	0.4	4.8	18	alive	70.4	139.8
408	32	408124	Acer pseudo-sieboldianum	0.3	1.5	7	alive	70.3	156.5
408	32	408146	Acer tegmentosum	4.6	4.8	9.5	alive	74.6	159.8
408	32	408150	Acer mono	3.7	2	5.474	alive	73.7	157
408	32	408153	Acer pseudo-sieboldianum	4.7	1.5	9	alive	74.7	156.5
408	32	408134	Fraxinus rhynchophylla	3.5	4.5	12.5	alive	73.5	159.5
408	32	408138	Fraxinus rhynchophylla	1.4	2.5	13.5	alive	71.4	157.5
408	32	408144	Fraxinus rhynchophylla	3.6	3.1	12	alive	73.6	158.1
409	32	409151	Ulmus laciniata	2.5	4.1	18.08	alive	72.5	179.1
409	32	409159	Acer tegmentosum	0.4	4.4	12.3	alive	70.4	179.4
409	32	409162	Acer tegmentosum	0.8	1.33	6.2	alive	70.8	176.33
409	32	409152	Fraxinus rhynchophylla	2.3	1.6	14.3	alive	72.3	176.6
410	32	410155	Ulmus laciniata	0	4.5	10.6	alive	70	199.5
501	32	501049	Ulmus laciniata	4.3	1.83	5.018	alive	94.3	16.83
501	32	501058	Fraxinus rhynchophylla	2	1.96	12	alive	92	16.96
503	32	503057	Acer mono	2.6	3.5	7.064	alive	92.6	58.5
503	32	503054	Fraxinus rhynchophylla	0	3	12	alive	90	58
503	32	503059	Fraxinus rhynchophylla	3.5	2	26.5	alive	93.5	57
505	32	505068	Ulmus laciniata	1	4	5.968	alive	91	99
507	32	507071	Ulmus laciniata	1	0.9	6.045	alive	91	135.9
507	32	507074	Ulmus laciniata	0	3.15	5.721	alive	90	138.15
507	32	507078	Acer mono	2.8	4	5.498	alive	92.8	139
507	32	507070	Fraxinus rhynchophylla	4.2	1	14.1	alive	94.2	136
508	32	508157	Ulmus laciniata	3	1.5	9.5	alive	93	156.5
508	32	508161	Sorbus alnifolia	4	4	12	alive	94	159
508	32	508166	Sorbus alnifolia	0	4.8	13.5	alive	90	159.8
508	32	508167	Acer mono	0	4	5.521	alive	90	159
508	32	508168	Sorbus alnifolia	0	3.5	8.5	alive	90	158.5
508	32	508170	Sorbus alnifolia	0	2.5	12	alive	90	157.5
508	32	508173	Sorbus alnifolia	0.7	1.8	15	alive	90.7	156.8
508	32	508174	Acer pseudo-sieboldianum	0.8	1.2	6.083	alive	90.8	156.2
508	32	508175	Acer pseudo-sieboldianum	1.2	0.7	8.8	alive	91.2	155.7
508	32	508178	Acer mono	2.1	2.8	9.5	alive	92.1	157.8
508	32	508177	Fraxinus rhynchophylla	2.1	2.6	16.5	alive	92.1	157.6
509	32	509139	Ulmus laciniata	1.5	2.4	6.137	alive	91.5	177.4
510	32	510146	Ulmus laciniata	2.2	2.5	5.257	alive	92.2	197.5
510	32	510138	Tilia amurensis	0.5	0.25	9	alive	90.5	195.25
601	32	601102	Ulmus laciniata	1.72	2.24	10.5	alive	111.72	17.24
602	32	602091	Acer mono	1.7	1.3	6.8	alive	111.7	36.3
603	32	603113	Acer mono	2.44	2.45	7.4	alive	112.44	57.45
606	32	606088	Acer triflorum	4.4	0.8	9	alive	114.4	115.8
607	32	607108	Acer mono	1.1	4.35	22.5	alive	111.1	139.35
608	32	608113	Acer mono	4.67	3.36	9.3	alive	114.67	158.36
609	32	609148	Ulmus laciniata	0	1.1	10.8	alive	110	176.1
610	32	610098	Fraxinus rhynchophylla	2.72	3.4	18.2	alive	112.72	198.4
610	32	610101	Fraxinus rhynchophylla	0.53	0.9	8.2	alive	110.53	195.9
701	32	701108	Ulmus laciniata	0.8	1.92	7.7	alive	130.8	16.92
701	32	701112	Ulmus laciniata	4.24	2.8	7	alive	134.24	17.8
707	32	707067	Acer mono	1	1	12.4	alive	131	136
707	32	707072	Ulmus laciniata	5	2	6.5	alive	135	137
708	32	708086	Ulmus laciniata	3.8	2.5	9.85	alive	133.8	157.5
801	32	801088	Acer mono	3	1.26	31	alive	153	16.26
803	32	803066	Acer mono	0.64	0	7.6	alive	150.64	55
807	32	807077	Ulmus laciniata	0.23	1.95	8.5	alive	150.23	136.95
807	32	807084	Ulmus laciniata	3.9	1.68	5	alive	153.9	136.68
807	32	807079	Fraxinus rhynchophylla	2.28	2.6	13.8	alive	152.28	137.6
808	32	808124	Acer mono	1.9	1.2	7.5	alive	151.9	156.2
808	32	808113	Fraxinus rhynchophylla	0.48	0	9.5	alive	150.48	155
808	32	808122	Fraxinus rhynchophylla	1.2	4.57	9.7	alive	151.2	159.57
809	32	809112	Ulmus laciniata	2.3	3.4	16.8	alive	152.3	178.4
809	32	809114	Padus racemosa	3.32	0.6	5.9	alive	153.32	175.6
809	32	809115	Acer tegmentosum	4.52	1.1	6.7	alive	154.52	176.1
810	32	810093	Acer mono	3.5	2.16	9.4	alive	153.5	197.16
902	32	902056	Ulmus laciniata	2.3	3.83	6.8	alive	172.3	38.83
902	32	902057	Syringa reticulata	1.77	3.74	5.7	alive	171.77	38.74
903	32	903064	Acer mono	2.6	0.6	5.4	alive	172.6	55.6
904	32	904099	Tilia amurensis	1.57	3.7	11.6	alive	171.57	78.7
905	32	905090	Acer mono	4.82	2.26	24.2	alive	174.82	97.26
905	32	905094	Fraxinus rhynchophylla	3.32	4.15	10.9	alive	173.32	99.15
906	32	906093	Ulmus laciniata	3.48	4.56	9.8	alive	173.48	119.56
906	32	906096	Ulmus laciniata	2.5	0.87	9.5	alive	172.5	115.87
907	32	907084	Ulmus laciniata	1.82	4.72	9.6	alive	171.82	139.72
907	32	907086	Ulmus laciniata	4.28	2.36	6.4	alive	174.28	137.36
908	32	908090	Acer mono	1.65	1.4	10.9	alive	171.65	156.4
1001	32	1001046	Ulmus laciniata	0	2.5	5.5	alive	190	17.5
1001	32	1001051	Carpinus cordata	4.6	3.5	9.5	alive	194.6	18.5
1005	32	1005062	Tilia amurensis	0.6	2	11	alive	190.6	97
1006	32	1006096	Fraxinus rhynchophylla	3.4	2.5	20.5	alive	193.4	117.5
1007	32	1007097	Ulmus laciniata	1.4	2.74	5.075	alive	191.4	137.74
1007	32	1007099	Ulmus laciniata	0	3.1	5.069	alive	190	138.1
1007	32	1007101	Ulmus laciniata	2.3	0.9	19.5	alive	192.3	135.9
1008	32	1008072	Ulmus laciniata	5	2	8.5	alive	195	157
1008	32	1008074	Acer tegmentosum	3.5	0.2	5.171	alive	193.5	155.2
102	33	102066	Carpinus cordata	2.3	3.45	6.084	alive	17.3	38.45
102	33	102075	Acer mono	3.3	0	7.8	alive	18.3	35
104	33	104068	Acer mono	2.45	0.24	19	alive	17.45	75.24
104	33	104069	Ulmus laciniata	5	0.5	6.054	alive	20	75.5
104	33	104071	Syringa reticulata	3.2	3.8	8	alive	18.2	78.8
107	33	107066	Acer mono	0.5	2.1	16.3	alive	15.5	137.1
108	33	108076	Acer pseudo-sieboldianum	4.06	2.76	5.8	alive	19.06	157.76
109	33	109044	Acer pseudo-sieboldianum	5	0.46	5.502	alive	20	175.46
109	33	109045	Acer pseudo-sieboldianum	2.4	4.2	5.8	alive	17.4	179.2
109	33	109046	Acer pseudo-sieboldianum	4.08	2.4	11.1	alive	19.08	177.4
109	33	109043	Tilia amurensis	5	1.25	43.7	alive	20	176.25
110	33	110043	Acer pseudo-sieboldianum	4.37	3.98	8.1	alive	19.37	198.98
110	33	110042	Tilia amurensis	0	3.7	39.1	alive	15	198.7
203	33	203083	Ulmus laciniata	2.5	4.7	5.276	alive	37.5	59.7
203	33	203087	Syringa reticulata	5	5	5.382	alive	40	60
204	33	204088	Ulmus laciniata	1	1.96	6.092	alive	36	76.96
204	33	204090	Ulmus laciniata	0	4.27	9.4	alive	35	79.27
204	33	204092	Ulmus laciniata	4.11	4.18	24.7	alive	39.11	79.18
204	33	204087	Fraxinus rhynchophylla	0	1.96	10.9	alive	35	76.96
206	33	206060	Ulmus laciniata	0.85	5	21.7	alive	35.85	120
206	33	206061	Fraxinus rhynchophylla	3.15	3.04	15.2	alive	38.15	118.04
207	33	207062	Acer pseudo-sieboldianum	1.6	4.49	10	alive	36.6	139.49
208	33	208125	Acer mono	3.76	2.36	11.1	alive	38.76	157.36
208	33	208121	Fraxinus rhynchophylla	4.5	4.48	17.7	alive	39.5	159.48
208	33	208122	Fraxinus rhynchophylla	4.6	5	8.7	alive	39.6	160
209	33	209055	Acer pseudo-sieboldianum	0.76	3.64	6.1	alive	35.76	178.64
209	33	209056	Fraxinus rhynchophylla	3.16	2.9	18	alive	38.16	177.9
209	33	209057	Fraxinus rhynchophylla	3.6	3.3	15.2	alive	38.6	178.3
209	33	209059	Fraxinus rhynchophylla	5	1.05	19	alive	40	176.05
210	33	210062	Acer pseudo-sieboldianum	0.9	4	26.7	alive	35.9	199
210	33	210064	Acer tegmentosum	2.5	1.5	8.9	alive	37.5	196.5
210	33	210068	Acer mono	2.5	1.5	30.5	alive	37.5	196.5
210	33	210074	Acer pseudo-sieboldianum	4.5	2.5	20	alive	39.5	197.5
210	33	210061	Fraxinus rhynchophylla	0.7	1.53	28.5	alive	35.7	196.53
210	33	210066	Tilia amurensis	3	2.5	8.6	alive	38	197.5
210	33	210069	Fraxinus rhynchophylla	3.5	0	32.1	alive	38.5	195
301	33	301132	Acer pseudo-sieboldianum	0.5	3.1	5.955	alive	55.5	18.1
301	33	301134	Acer pseudo-sieboldianum	1.4	3.9	5.339	alive	56.4	18.9
301	33	301135	Acer mono	2	3.1	17.5	alive	57	18.1
301	33	301138	Acer pseudo-sieboldianum	5	5	8.8	alive	60	20
302	33	302130	Acer mono	3.1	3.46	6	alive	58.1	38.46
305	33	305052	Syringa reticulata	1	4.1	8.6	alive	56	99.1
305	33	305055	Ulmus laciniata	2.13	3.28	15.4	alive	57.13	98.28
305	33	305057	Sorbus alnifolia	2.67	4.2	16.8	alive	57.67	99.2
305	33	305062	Sorbus alnifolia	3.26	2.2	18.5	alive	58.26	97.2
307	33	307087	Acer mono	1.03	3.8	7	alive	56.03	138.8
307	33	307090	Acer mono	3.2	2.3	13	alive	58.2	137.3
307	33	307089	Fraxinus rhynchophylla	0.92	1.1	10.5	alive	55.92	136.1
308	33	308148	Acer pseudo-sieboldianum	3.4	1	10.4	alive	58.4	156
308	33	308151	Acer pseudo-sieboldianum	1.4	3.55	6	alive	56.4	158.55
309	33	309161	Fraxinus rhynchophylla	4.4	2.6	10	alive	59.4	177.6
309	33	309169	Fraxinus rhynchophylla	5	0	14.5	alive	60	175
401	33	401114	Acer mono	0.8	2.9	6.5	alive	75.8	17.9
402	33	402070	Acer mono	3.3	0	10.5	alive	78.3	35
406	33	406058	Acer mono	2.9	2.5	8	alive	77.9	117.5
406	33	406059	Acer mono	4.6	1.2	12.5	alive	79.6	116.2
407	33	407108	Tilia amurensis	2.8	4.4	13.3	alive	77.8	139.4
408	33	408177	Acer pseudo-sieboldianum	2.8	1	5.074	alive	77.8	156
408	33	408189	Acer pseudo-sieboldianum	0.2	4.9	10.5	alive	75.2	159.9
408	33	408174	Tilia amurensis	4.4	2.5	10.5	alive	79.4	157.5
408	33	408181	Fraxinus rhynchophylla	3.7	2.7	10	alive	78.7	157.7
408	33	408192	Fraxinus rhynchophylla	2	2.3	20	alive	77	157.3
410	33	410166	Ulmus laciniata	0.2	2	5.457	alive	75.2	197
410	33	410172	Ulmus laciniata	2.5	4.7	6.738	alive	77.5	199.7
410	33	410194	Ulmus laciniata	3	0	6.153	alive	78	195
501	33	501064	Acer mono	0	3.2	9	alive	95	18.2
501	33	501067	Acer mono	4.5	3.7	22.55	alive	99.5	18.7
501	33	501071	Acer triflorum	2.58	1.65	14.45	alive	97.58	16.65
503	33	503064	Acer mono	2.7	4.5	12.8	alive	97.7	59.5
503	33	503073	Acer triflorum	3.7	2.4	16.5	alive	98.7	57.4
503	33	503077	Acer mono	3.5	0	22.5	alive	98.5	55
504	33	504081	Acer mono	0	5	5.303	alive	95	80
505	33	505086	Ulmus laciniata	4.5	4.5	12.7	alive	99.5	99.5
505	33	505089	Ulmus laciniata	4	2	7.5	alive	99	97
507	33	507083	Ulmus laciniata	2	3.8	7.9	alive	97	138.8
508	33	508180	Fraxinus rhynchophylla	4.2	3.78	13.5	alive	99.2	158.78
601	33	601126	Acer mono	4.17	2.8	7.3	alive	119.17	17.8
603	33	603128	Acer mono	0.2	3	6.5	alive	115.2	58
604	33	604101	Acer mono	0.93	0.25	14	alive	115.93	75.25
604	33	604113	Ulmus laciniata	2.4	4.06	6.4	alive	117.4	79.06
604	33	604100	Fraxinus rhynchophylla	0.3	0	13.6	alive	115.3	75
605	33	605114	Ulmus laciniata	2.4	3.84	5.7	alive	117.4	98.84
606	33	606093	Acer mono	3.1	4.55	15.5	alive	118.1	119.55
607	33	607110	Acer mono	0.4	0.23	8.5	alive	115.4	135.23
607	33	607112	Ulmus laciniata	1.55	2.4	8.5	alive	116.55	137.4
607	33	607113	Acer mono	1.63	2.4	8	alive	116.63	137.4
607	33	607114	Ulmus laciniata	3.05	3.5	9.8	alive	118.05	138.5
609	33	609160	Acer pseudo-sieboldianum	4.68	4.37	9	alive	119.68	179.37
610	33	610110	Acer mono	2.58	1.35	8.8	alive	117.58	196.35
610	33	610107	Fraxinus rhynchophylla	1.18	1.7	8.5	alive	116.18	196.7
702	33	702072	Acer mono	3.8	1.7	5.208	alive	138.8	36.7
703	33	703061	Acer mono	0.96	1.5	14	alive	135.96	56.5
705	33	705054	Acer pseudo-sieboldianum	0	3.2	5.351	alive	135	98.2
706	33	706064	Acer mono	0	5	7	alive	135	120
707	33	707078	Ulmus laciniata	2.5	0	7.1	alive	137.5	135
710	33	710112	Ulmus laciniata	3.9	2.2	5.641	alive	138.9	197.2
801	33	801103	Fraxinus rhynchophylla	2.1	0.8	17	alive	157.1	15.8
802	33	802108	Acer mono	1.7	1.8	8.1	alive	156.7	36.8
803	33	803075	Ulmus laciniata	0.32	3.3	8	alive	155.32	58.3
803	33	803077	Acer mono	3.38	3.28	5.082	alive	158.38	58.28
804	33	804115	Ulmus laciniata	4.64	4.2	7	alive	159.64	79.2
804	33	804118	Ulmus laciniata	2.24	2.42	6	alive	157.24	77.42
807	33	807089	Acer mono	1.14	2.62	18.9	alive	156.14	137.62
807	33	807095	Fraxinus rhynchophylla	5	4.74	19.5	alive	160	139.74
809	33	809121	Ulmus laciniata	5	2.37	5.5	alive	160	177.37
809	33	809123	Ulmus laciniata	3.6	2.98	5.8	alive	158.6	177.98
810	33	810099	Acer tegmentosum	0.32	1.5	8	alive	155.32	196.5
810	33	810101	Acer tegmentosum	0.74	0.93	6.4	alive	155.74	195.93
810	33	810109	Ulmus laciniata	4.3	2.1	5.8	alive	159.3	197.1
903	33	903076	Tilia amurensis	3.1	2.4	17.5	alive	178.1	57.4
904	33	904104	Tilia amurensis	0.96	2.76	8.3	lean	175.96	77.76
905	33	905107	Fraxinus rhynchophylla	0	4.54	18.2	alive	175	99.54
906	33	906106	Ulmus laciniata	4.3	3.81	5.9	alive	179.3	118.81
907	33	907088	Ulmus laciniata	0.36	3.13	8.2	alive	175.36	138.13
907	33	907091	Acer mono	4.38	3.5	12.2	alive	179.38	138.5
909	33	909112	Ulmus laciniata	1.51	3	8.9	alive	176.51	178
909	33	909115	Syringa reticulata	4.6	2.2	10.8	alive	179.6	177.2
909	33	909114	Fraxinus rhynchophylla	4	3.22	10.5	alive	179	178.22
910	33	910099	Acer tegmentosum	0	3.24	8	alive	175	198.24
910	33	910101	Ulmus laciniata	1.53	3.73	7.5	alive	176.53	198.73
1003	33	1003063	Acer mono	0	5	5.285	alive	195	60
1005	33	1005064	Syringa reticulata	2.3	4.3	10.5	alive	197.3	99.3
1005	33	1005063	Fraxinus rhynchophylla	0.9	4.6	22.5	alive	195.9	99.6
1007	33	1007109	Ulmus laciniata	3.4	1.8	6.496	alive	198.4	136.8
1008	33	1008084	Acer pseudo-sieboldianum	0	0	10.3	alive	195	155
1009	33	1009071	Ulmus laciniata	2.5	1.9	6.468	alive	197.5	176.9
1010	33	1010056	Ulmus laciniata	0.9	0.43	6.611	alive	195.9	195.43
105	34	105088	Ulmus laciniata	2.25	2.75	7.2	alive	17.25	92.75
106	34	106080	Acer mono	0.8	2.8	9.3	alive	15.8	112.8
106	34	106081	Acer mono	0.8	3.2	6.4	alive	15.8	113.2
106	34	106083	Carpinus cordata	0	0.42	6	alive	15	110.42
107	34	107081	Ulmus laciniata	1	2.9	16.5	alive	16	132.9
107	34	107082	Acer mono	2.15	2.04	6.8	alive	17.15	132.04
107	34	107083	Acer mono	1.5	1.86	9.8	alive	16.5	131.86
107	34	107089	Acer mono	0.8	2.84	9.7	alive	15.8	132.84
108	34	108081	Acer pseudo-sieboldianum	1.9	2.1	5.8	alive	16.9	152.1
108	34	108083	Acer mono	2.1	2.2	12.3	alive	17.1	152.2
109	34	109051	Acer pseudo-sieboldianum	4.04	0.9	6.5	alive	19.04	170.9
110	34	110044	Sorbus alnifolia	3.5	2.77	6.4	alive	18.5	192.77
203	34	203093	Ulmus laciniata	3.86	0.52	5.442	alive	38.86	50.52
203	34	203095	Padus racemosa	0	0.5	15.6	alive	35	50.5
205	34	205055	Acer mono	2.08	3.25	6.1	alive	37.08	93.25
207	34	207068	Acer mono	4.28	2.64	14.8	alive	39.28	132.64
207	34	207070	Acer triflorum	3.6	3.3	5.478	alive	38.6	133.3
207	34	207066	Tilia amurensis	3.9	4.4	11.2	alive	38.9	134.4
208	34	208130	Acer mono	1.8	2.06	7.2	alive	36.8	152.06
209	34	209063	Carpinus cordata	3.3	2	10.5	alive	38.3	172
209	34	209067	Carpinus cordata	4.13	0.3	9.1	alive	39.13	170.3
209	34	209062	Fraxinus rhynchophylla	2	4.3	9.1	alive	37	174.3
209	34	209066	Fraxinus rhynchophylla	1.1	0	12.3	alive	36.1	170
210	34	210078	Acer pseudo-sieboldianum	4	4	11.7	alive	39	194
210	34	210079	Acer pseudo-sieboldianum	4	4	17.8	alive	39	194
210	34	210080	Acer pseudo-sieboldianum	4	4	7.8	alive	39	194
210	34	210081	Acer pseudo-sieboldianum	4	4	9.8	alive	39	194
210	34	210085	Carpinus cordata	0.9	2.6	12	alive	35.9	192.6
210	34	210082	Tilia amurensis	4	2.5	25.4	alive	39	192.5
210	34	210083	Fraxinus rhynchophylla	4	0	25.5	alive	39	190
301	34	301143	Fraxinus rhynchophylla	0	1.34	12.6	alive	55	11.34
302	34	302147	Acer pseudo-sieboldianum	2.5	0.34	9.3	alive	57.5	30.34
302	34	302149	Ulmus laciniata	3.7	1.2	16.5	alive	58.7	31.2
304	34	304099	Acer mono	0.94	3.65	10.3	alive	55.94	73.65
304	34	304096	Fraxinus rhynchophylla	4.1	3.2	20.8	alive	59.1	73.2
305	34	305063	Ulmus laciniata	4.1	5	17.3	alive	59.1	95
305	34	305068	Acer mono	3.18	0.6	17	alive	58.18	90.6
305	34	305069	Acer mono	1.6	3.47	12.4	alive	56.6	93.47
306	34	306092	Syringa reticulata	2.16	4.33	6	alive	57.16	114.33
306	34	306099	Ulmus laciniata	3.4	4	9.5	alive	58.4	114
307	34	307095	Acer mono	2.2	3.9	7	alive	57.2	133.9
307	34	307097	Acer mono	0.84	2.8	6	alive	55.84	132.8
307	34	307098	Acer mono	0.52	2.11	9.3	alive	55.52	132.11
307	34	307103	Acer mono	4.77	3.7	7	alive	59.77	133.7
307	34	307099	Fraxinus rhynchophylla	2.43	2.73	21.8	alive	57.43	132.73
308	34	308160	Fraxinus rhynchophylla	0.7	2.8	13.8	alive	55.7	152.8
308	34	308165	Fraxinus rhynchophylla	4.2	1.6	17	alive	59.2	151.6
309	34	309186	Fraxinus rhynchophylla	1.42	3.08	10.5	alive	56.42	173.08
309	34	309189	Fraxinus rhynchophylla	1.24	1.5	13.7	alive	56.24	171.5
309	34	309197	Fraxinus rhynchophylla	3.57	4	13.5	alive	58.57	174
310	34	310087	Carpinus cordata	1.06	3.3	6	alive	56.06	193.3
310	34	310094	Tilia amurensis	5	0	10.5	alive	60	190
402	34	402074	Ulmus laciniata	4	2.2	17.5	alive	79	32.2
403	34	403069	Fraxinus rhynchophylla	0	5	16.2	alive	75	55
403	34	403070	Fraxinus rhynchophylla	0	4.7	18	alive	75	54.7
404	34	404059	Acer tegmentosum	1	1.5	11	alive	76	71.5
405	34	405058	Ulmus laciniata	2.7	2.4	19.7	alive	77.7	92.4
406	34	406060	Acer mono	4.4	2	15.7	alive	79.4	112
407	34	407119	Acer mono	3.2	0.3	10.2	alive	78.2	130.3
408	34	408193	Acer mono	0.5	3	8.2	alive	75.5	153
408	34	408198	Sorbus alnifolia	2.3	2.7	10	alive	77.3	152.7
408	34	408203	Sorbus alnifolia	3.2	2	12.5	alive	78.2	152
408	34	408207	Acer pseudo-sieboldianum	3	1.5	8.5	alive	78	151.5
408	34	408211	Sorbus alnifolia	1.2	1.74	6.432	alive	76.2	151.74
408	34	408202	Tilia amurensis	3	2.3	11	alive	78	152.3
409	34	409177	Fraxinus rhynchophylla	0	2.5	12.7	alive	75	172.5
410	34	410204	Ulmus laciniata	1.5	1.2	5.478	alive	76.5	191.2
410	34	410210	Acer tegmentosum	3.5	2	13.9	alive	78.5	192
410	34	410211	Ulmus laciniata	3.4	2.1	5.744	alive	78.4	192.1
410	34	410218	Ulmus laciniata	3	0.5	5.063	alive	78	190.5
501	34	501079	Ulmus laciniata	1.3	0.4	7.166	alive	96.3	10.4
501	34	501081	Ulmus laciniata	3.5	3	6.5	alive	98.5	13
502	34	502072	Acer mono	0.97	2.25	5.083	alive	95.97	32.25
502	34	502073	Ulmus laciniata	2.6	1.5	5.13	alive	97.6	31.5
502	34	502076	Ulmus laciniata	3.7	3.5	13	alive	98.7	33.5
507	34	507096	Acer mono	5	4	9.65	alive	100	134
507	34	507113	Acer mono	0	3.8	7.1	alive	95	133.8
509	34	509166	Tilia amurensis	3.8	1.6	9	alive	98.8	171.6
510	34	510180	Acer mono	1.2	1.1	7.65	alive	96.2	191.1
601	34	601133	Ulmus laciniata	5	1.92	5.509	alive	120	11.92
602	34	602115	Acer mono	3.4	0	7	alive	118.4	30
607	34	607126	Syringa reticulata	0.4	2.15	5	alive	115.4	132.15
607	34	607127	Fraxinus rhynchophylla	3.7	0.5	13.8	alive	118.7	130.5
608	34	608133	Acer mono	4.58	5	7	alive	119.58	155
608	34	608134	Ulmus laciniata	3.9	3.3	5.9	alive	118.9	153.3
608	34	608135	Acer mono	2.1	3.8	6	alive	117.1	153.8
610	34	610118	Acer mono	3.8	3.58	16.3	alive	118.8	193.58
610	34	610123	Acer mono	0	3.77	7.5	alive	115	193.77
704	34	704086	Acer mono	1.5	3	5.03	alive	136.5	73
705	34	705059	Acer tegmentosum	1.1	3.8	6.011	alive	136.1	93.8
705	34	705062	Acer mono	1.23	2.16	5.936	alive	136.23	92.16
706	34	706076	Fraxinus rhynchophylla	2.98	5	17.5	alive	137.98	115
707	34	707079	Ulmus laciniata	3	3	11.5	alive	138	133
710	34	710117	Ulmus laciniata	0.33	3	11.2	alive	135.33	193
801	34	801104	Ulmus laciniata	0.5	0.22	5.091	alive	155.5	10.22
802	34	802116	Ulmus laciniata	0.7	3.06	15.2	alive	155.7	33.06
802	34	802124	Acer mono	2.1	2.53	5.531	alive	157.1	32.53
806	34	806129	Ulmus laciniata	0	2.78	6.7	alive	155	112.78
806	34	806135	Acer mono	0.7	0.96	12.4	alive	155.7	110.96
807	34	807097	Ulmus laciniata	4.1	3.9	7	alive	159.1	133.9
807	34	807099	Padus racemosa	3.07	1.7	7	alive	158.07	131.7
809	34	809125	Acer tegmentosum	1.6	4.38	5.5	alive	156.6	174.38
809	34	809132	Ulmus laciniata	1.12	2.62	6.5	alive	156.12	172.62
809	34	809136	Acer pseudo-sieboldianum	0	0.88	11.5	alive	155	170.88
901	34	901075	Syringa reticulata	1.45	1.22	5	alive	176.45	11.22
901	34	901078	Padus racemosa	2.34	1.93	6.7	alive	177.34	11.93
902	34	902066	Ulmus laciniata	1.2	3.7	7	alive	176.2	33.7
902	34	902068	Ulmus laciniata	2.6	1.1	8.4	alive	177.6	31.1
905	34	905111	Acer mono	1.3	1.33	6.7	alive	176.3	91.33
907	34	907100	Ulmus laciniata	1.2	3.2	6	alive	176.2	133.2
909	34	909120	Acer tegmentosum	2.76	2.03	5.3	alive	177.76	172.03
909	34	909122	Ulmus laciniata	0	0.206	5.7	alive	175	170.206
909	34	909123	Acer tegmentosum	0	3.57	7.8	alive	175	173.57
910	34	910112	Ulmus laciniata	3.4	1	7	alive	178.4	191
1004	34	1004119	Acer mono	3.3	5	5.373	alive	198.3	75
1006	34	1006105	Fraxinus rhynchophylla	1.3	2.5	8.5	alive	196.3	112.5
1006	34	1006107	Fraxinus rhynchophylla	4.7	1.22	12.5	alive	199.7	111.22
1007	34	1007116	Ulmus laciniata	3.9	1.73	5.866	alive	198.9	131.73
1007	34	1007115	Fraxinus rhynchophylla	0.8	0.5	13	alive	195.8	130.5
1008	34	1008090	Ulmus laciniata	0.63	1.45	5.966	alive	195.63	151.45
1010	34	1010060	Ulmus laciniata	3.2	4.6	6.214	alive	198.2	194.6
102	41	102103	Acer mono	2.3	0	6	alive	12.3	20
105	41	105097	Ulmus laciniata	2.7	2.94	18	alive	12.7	82.94
108	41	108090	Acer mono	2.9	0.8	6.5	alive	12.9	140.8
108	41	108091	Acer mono	3	1.3	13.7	alive	13	141.3
109	41	109053	Acer pseudo-sieboldianum	1	4.14	5.4	alive	11	164.14
110	41	110046	Acer pseudo-sieboldianum	0	1.26	16.5	alive	10	181.26
203	41	203099	Acer mono	3	1.24	5.33	alive	33	41.24
203	41	203105	Padus racemosa	3.18	4	5.94	alive	33.18	44
204	41	204103	Ulmus laciniata	3.2	4.76	5.235	alive	33.2	64.76
204	41	204102	Fraxinus rhynchophylla	1.44	3.9	11.9	alive	31.44	63.9
205	41	205058	Ulmus laciniata	4.13	3.5	7.3	dead top	34.13	83.5
205	41	205059	Ulmus laciniata	3.6	2.4	11.8	alive	33.6	82.4
207	41	207074	Acer mono	1.8	4.13	8.7	alive	31.8	124.13
207	41	207075	Acer triflorum	0.75	3.34	5.6	alive	30.75	123.34
208	41	208134	Acer mono	2	3.68	6.5	alive	32	143.68
208	41	208136	Acer mono	2.12	1.5	14.8	alive	32.12	141.5
208	41	208138	Acer mono	4	4.56	12.2	alive	34	144.56
209	41	209075	Acer mono	3.7	3.97	8.3	alive	33.7	163.97
209	41	209078	Fraxinus rhynchophylla	3	1.8	9.2	alive	33	161.8
210	41	210086	Acer pseudo-sieboldianum	0.2	4.3	7.5	alive	30.2	184.3
210	41	210087	Acer pseudo-sieboldianum	1.2	3.2	7.6	alive	31.2	183.2
210	41	210088	Acer pseudo-sieboldianum	1.9	0.6	7.5	alive	31.9	180.6
210	41	210089	Acer pseudo-sieboldianum	2.5	0.4	6	alive	32.5	180.4
210	41	210090	Tilia amurensis	2.7	3.4	50	alive	32.7	183.4
301	41	301153	Ulmus laciniata	0.9	1.2	7	alive	50.9	1.2
302	41	302157	Sorbus alnifolia	5	5	17.2	alive	55	25
302	41	302154	Tilia amurensis	2.84	1.7	9.2	alive	52.84	21.7
302	41	302155	Tilia amurensis	3.1	3.5	16	alive	53.1	23.5
306	41	306101	Ulmus laciniata	2.1	0.74	9.8	alive	52.1	100.74
306	41	306102	Acer mono	2.8	0.46	6.5	alive	52.8	100.46
307	41	307110	Ulmus laciniata	0.58	5	6.4	alive	50.58	125
307	41	307111	Ulmus laciniata	1.72	1.65	5.8	alive	51.72	121.65
307	41	307112	Ulmus laciniata	0.3	0.5	11.3	alive	50.3	120.5
307	41	307116	Syringa reticulata	3.2	1.52	5.1	alive	53.2	121.52
308	41	308170	Fraxinus rhynchophylla	4.3	3.38	15.5	alive	54.3	143.38
309	41	309200	Fraxinus rhynchophylla	0.9	0.9	11.3	alive	50.9	160.9
310	41	310095	Acer pseudo-sieboldianum	0	2	5.8	alive	50	182
310	41	310101	Sorbus alnifolia	3.8	2.5	8.5	alive	53.8	182.5
310	41	310108	Acer tegmentosum	1.05	4.3	12	alive	51.05	184.3
310	41	310109	Acer tegmentosum	1.7	4.1	6.2	alive	51.7	184.1
310	41	310111	Acer mono	4.2	4	39	alive	54.2	184
310	41	310112	Carpinus cordata	4.2	4	25	alive	54.2	184
310	41	310107	Tilia amurensis	0	4.3	8.5	alive	50	184.3
403	41	403071	Ulmus laciniata	0	1.9	7.5	alive	70	41.9
403	41	403073	Acer mono	2.8	1.1	5.3	alive	72.8	41.1
404	41	404068	Acer mono	3.6	2.54	5.451	alive	73.6	62.54
405	41	405060	Acer mono	1.1	3.6	16	alive	71.1	83.6
406	41	406067	Ulmus laciniata	2.5	2	20.5	alive	72.5	102
407	41	407127	Ulmus laciniata	1.5	2.2	7.5	alive	71.5	122.2
408	41	408222	Fraxinus rhynchophylla	3	3.3	23	alive	73	143.3
408	41	408230	Tilia amurensis	4.5	4.4	8.3	alive	74.5	144.4
409	41	409187	Acer mono	4.7	3.4	8.7	alive	74.7	163.4
410	41	410230	Acer tegmentosum	1.5	4.4	5.79	alive	71.5	184.4
501	41	501087	Ulmus laciniata	3.76	2	5.696	alive	93.76	2
501	41	501089	Ulmus laciniata	1.5	0.3	7.964	alive	91.5	0.3
504	41	504105	Acer mono	4.3	3	17	alive	94.3	63
508	41	508185	Acer mono	2.3	1.3	10	alive	92.3	141.3
508	41	508187	Acer mono	1.1	1.5	16.5	alive	91.1	141.5
509	41	509178	Fraxinus rhynchophylla	1.73	1.1	14.3	alive	91.73	161.1
510	41	510197	Ulmus laciniata	3	3.8	5.457	alive	93	183.8
510	41	510199	Ulmus laciniata	3.9	4.35	5.424	alive	93.9	184.35
601	41	601140	Ulmus laciniata	1.12	3.8	8.2	alive	111.12	3.8
601	41	601146	Ulmus laciniata	3.4	2.3	5.6	alive	113.4	2.3
601	41	601148	Ulmus laciniata	2.7	2.6	6.5	alive	112.7	2.6
602	41	602131	Acer mono	5	0.5	12.4	alive	115	20.5
602	41	602132	Acer pseudo-sieboldianum	5	0.6	6.7	alive	115	20.6
602	41	602124	Fraxinus rhynchophylla	2	1.6	19.5	alive	112	21.6
607	41	607128	Syringa reticulata	4.28	4.44	6.3	alive	114.28	124.44
607	41	607130	Acer tegmentosum	0.5	3.86	14.9	alive	110.5	123.86
608	41	608142	Acer mono	0.3	4.4	18.5	alive	110.3	144.4
609	41	609184	Acer mono	0.63	1.32	6	alive	110.63	161.32
610	41	610130	Acer mono	3.1	3.18	10.3	alive	113.1	183.18
610	41	610138	Acer pseudo-sieboldianum	4.6	3.1	8	alive	114.6	183.1
610	41	610143	Acer mono	4.55	1.16	10.8	alive	114.55	181.16
701	41	701147	Ulmus laciniata	1.5	0.64	5.578	alive	131.5	0.64
702	41	702080	Ulmus laciniata	1.5	0.5	8	alive	131.5	20.5
703	41	703073	Acer pseudo-sieboldianum	2.36	2.6	5.001	alive	132.36	42.6
704	41	704101	Acer mono	3.2	2.3	5.117	alive	133.2	62.3
705	41	705077	Ulmus laciniata	4.2	4.8	6.22	alive	134.2	84.8
706	41	706089	Fraxinus rhynchophylla	2.96	2.08	18.3	alive	132.96	102.08
707	41	707087	Ulmus laciniata	1	1	5.221	alive	131	121
707	41	707091	Acer tegmentosum	2.5	2.8	14.3	alive	132.5	122.8
708	41	708115	Ulmus laciniata	0.3	2.2	7	alive	130.3	142.2
708	41	708118	Ulmus laciniata	2	3	9.3	alive	132	143
708	41	708120	Acer mono	4	2.5	7.3	alive	134	142.5
708	41	708123	Acer mono	2	0.7	6.8	alive	132	140.7
710	41	710135	Acer mono	1.7	2	13	alive	131.7	182
801	41	801123	Ulmus laciniata	1.14	0.9	19.8	alive	151.14	0.9
802	41	802139	Ulmus laciniata	0.94	0.53	7	alive	150.94	20.53
802	41	802142	Acer mono	4.05	4.14	5.074	alive	154.05	24.14
804	41	804141	Ulmus laciniata	4.3	4.84	7.7	alive	154.3	64.84
805	41	805174	Ulmus laciniata	4.12	0.18	5	alive	154.12	80.18
806	41	806140	Ulmus laciniata	1.05	5	6.4	alive	151.05	105
806	41	806145	Fraxinus rhynchophylla	4.88	3.7	15.7	alive	154.88	103.7
807	41	807113	Ulmus laciniata	2.66	0.58	8.9	alive	152.66	120.58
808	41	808161	Acer mono	4.45	0.7	7.5	alive	154.45	140.7
809	41	809145	Acer mono	3.92	2.15	11.8	alive	153.92	162.15
809	41	809138	Fraxinus rhynchophylla	1.1	1.3	9.8	alive	151.1	161.3
810	41	810132	Fraxinus rhynchophylla	3.1	2	9	alive	153.1	182
901	41	901082	Acer mono	3.4	4.4	5.2	alive	173.4	4.4
901	41	901090	Tilia amurensis	4.57	1.2	18.2	alive	174.57	1.2
902	41	902070	Acer mono	1.72	2.66	5	alive	171.72	22.66
903	41	903086	Syringa reticulata	3.6	2	6.5	alive	173.6	42
904	41	904120	Tilia amurensis	2.6	2.04	16.8	alive	172.6	62.04
904	41	904121	Tilia amurensis	2.2	2.65	8	alive	172.2	62.65
907	41	907105	Ulmus laciniata	3.47	0.9	5.5	alive	173.47	120.9
907	41	907107	Ulmus laciniata	2.77	4.38	9.5	alive	172.77	124.38
907	41	907106	Fraxinus rhynchophylla	1.8	1.09	11.7	alive	171.8	121.09
908	41	908106	Carpinus cordata	3.22	3.6	12	alive	173.22	143.6
908	41	908107	Ulmus laciniata	3.35	2.65	8	alive	173.35	142.65
908	41	908108	Fraxinus rhynchophylla	4.65	0.54	11	alive	174.65	140.54
909	41	909129	Acer pseudo-sieboldianum	1.17	0	11.1	alive	171.17	160
909	41	909127	Fraxinus rhynchophylla	0.43	3.72	14.6	alive	170.43	163.72
910	41	910115	Acer tegmentosum	2.2	0.86	8.8	alive	172.2	180.86
1001	41	1001057	Carpinus cordata	1	0.7	6.5	alive	191	0.7
1002	41	1002053	Ulmus laciniata	2.9	4.1	7.5	alive	192.9	24.1
1002	41	1002054	Ulmus laciniata	4.5	4.5	7.5	alive	194.5	24.5
1006	41	1006110	Ulmus laciniata	3.6	2.9	6.214	alive	193.6	102.9
1006	41	1006113	Padus racemosa	2.24	1.1	7	alive	192.24	101.1
1006	41	1006109	Fraxinus rhynchophylla	4.3	3.3	11.5	alive	194.3	103.3
1006	41	1006112	Tilia amurensis	5	0	10.5	alive	195	100
1007	41	1007121	Ulmus laciniata	1.53	2.5	5.39	alive	191.53	122.5
1007	41	1007126	Ulmus laciniata	5	0.66	12	alive	195	120.66
1007	41	1007122	Fraxinus rhynchophylla	2.5	0.9	17.5	alive	192.5	120.9
1008	41	1008098	Ulmus laciniata	2.67	0.43	5.417	alive	192.67	140.43
1009	41	1009080	Ulmus laciniata	2.2	0	11.8	alive	192.2	160
1010	41	1010062	Ulmus laciniata	1.83	3.75	5.686	alive	191.83	183.75
1010	41	1010067	Ulmus laciniata	2.6	0.2	5.73	alive	192.6	180.2
1010	41	1010061	Fraxinus rhynchophylla	1.37	1.3	13.6	alive	191.37	181.3
101	42	101126	Acer mono	3.96	0.4	7	alive	13.96	5.4
101	42	101128	Ulmus laciniata	0.63	0.5	7.3	alive	10.63	5.5
101	42	101129	Ulmus laciniata	1.33	3.3	10.7	alive	11.33	8.3
103	42	103082	Acer mono	2.6	2.8	9.6	alive	12.6	47.8
103	42	103084	Ulmus laciniata	4.4	4.76	6	alive	14.4	49.76
104	42	104082	Ulmus laciniata	2.9	1.6	28.5	alive	12.9	66.6
107	42	107097	Acer mono	2.93	4.18	7.9	alive	12.93	129.18
108	42	108101	Acer pseudo-sieboldianum	4.58	1.4	7.2	alive	14.58	146.4
108	42	108096	Fraxinus rhynchophylla	0	2.43	11.6	alive	10	147.43
109	42	109059	Fraxinus rhynchophylla	2.4	1.26	21.7	alive	12.4	166.26
201	42	201121	Fraxinus rhynchophylla	2.54	4.66	11.5	alive	32.54	9.66
203	42	203112	Acer mono	2.7	4.2	5.929	alive	32.7	49.2
204	42	204115	Ulmus laciniata	5	2.95	15.1	alive	35	67.95
205	42	205064	Ulmus laciniata	0.97	2.52	7.6	alive	30.97	87.52
205	42	205066	Acer mono	0	3.47	11.1	alive	30	88.47
207	42	207080	Acer mono	2.8	1.4	8	alive	32.8	126.4
208	42	208141	Acer mono	2.5	1.8	6.8	alive	32.5	146.8
208	42	208142	Acer mono	4.44	3.57	7	alive	34.44	148.57
208	42	208143	Acer mono	1.75	3.28	19	alive	31.75	148.28
208	42	208145	Acer mono	0.72	3.33	7.5	alive	30.72	148.33
209	42	209086	Carpinus cordata	2.5	2.58	6.4	alive	32.5	167.58
209	42	209090	Acer pseudo-sieboldianum	1.1	2.94	8.2	alive	31.1	167.94
209	42	209085	Fraxinus rhynchophylla	2.3	1.2	22	alive	32.3	166.2
209	42	209091	Fraxinus rhynchophylla	0	1.77	14	alive	30	166.77
210	42	210093	Acer pseudo-sieboldianum	2.96	1.14	8.3	alive	32.96	186.14
210	42	210095	Acer pseudo-sieboldianum	3.2	2.5	11.7	alive	33.2	187.5
210	42	210096	Acer pseudo-sieboldianum	2.55	2.1	8.4	alive	32.55	187.1
210	42	210098	Acer pseudo-sieboldianum	2.6	3.6	9	alive	32.6	188.6
210	42	210101	Acer pseudo-sieboldianum	2.5	2.9	7.8	alive	32.5	187.9
210	42	210102	Acer pseudo-sieboldianum	3.4	2.5	5.323	alive	33.4	187.5
210	42	210104	Fraxinus rhynchophylla	5	5	15.5	alive	35	190
301	42	301167	Acer mono	3.99	2.07	8.9	alive	53.99	7.07
303	42	303111	Carpinus cordata	0.44	2.58	9.5	alive	50.44	47.58
305	42	305081	Acer mono	4.2	1.3	6	alive	54.2	86.3
306	42	306107	Ulmus laciniata	0.5	4.26	5.649	alive	50.5	109.26
307	42	307118	Acer mono	3.2	3.6	10.2	alive	53.2	128.6
308	42	308173	Ulmus laciniata	0.52	0.3	9	alive	50.52	145.3
308	42	308175	Fraxinus rhynchophylla	3.8	3.58	17.8	alive	53.8	148.58
309	42	309218	Fraxinus rhynchophylla	0.62	5	23.6	alive	50.62	170
310	42	310113	Carpinus cordata	4.8	2.44	15	alive	54.8	187.44
310	42	310114	Carpinus cordata	3.4	2.5	17	alive	53.4	187.5
310	42	310124	Fraxinus rhynchophylla	4.7	3.3	10.7	alive	54.7	188.3
310	42	310125	Fraxinus rhynchophylla	4.7	3.6	8.5	alive	54.7	188.6
404	42	404070	Acer mono	2.4	2.2	17	alive	72.4	67.2
404	42	404071	Acer mono	2.4	2.2	15	alive	72.4	67.2
405	42	405075	Ulmus laciniata	4.4	4	11	alive	74.4	89
406	42	406075	Acer mono	3.6	3.2	6.3	alive	73.6	108.2
407	42	407138	Acer mono	1.6	1.7	14.5	alive	71.6	126.7
407	42	407140	Acer mono	2	5	11.8	alive	72	130
407	42	407141	Tilia amurensis	2.5	4.8	12.3	alive	72.5	129.8
408	42	408247	Acer mono	2	1.3	10	alive	72	146.3
408	42	408248	Acer pseudo-sieboldianum	1.8	2.7	9.8	alive	71.8	147.7
408	42	408256	Acer pseudo-sieboldianum	2.2	3.4	6.179	alive	72.2	148.4
408	42	408243	Fraxinus rhynchophylla	3.8	4.6	9.8	alive	73.8	149.6
408	42	408251	Fraxinus rhynchophylla	0.8	2	14	alive	70.8	147
408	42	408253	Fraxinus rhynchophylla	0.6	3	15	alive	70.6	148
409	42	409205	Syringa reticulata	2.5	5	6.2	alive	72.5	170
410	42	410239	Fraxinus rhynchophylla	1	2.2	11.5	alive	71	187.2
501	42	501104	Ulmus laciniata	3	4.7	5.235	alive	93	9.7
505	42	505104	Padus racemosa	4	1.5	5.582	alive	94	86.5
506	42	506101	Ulmus laciniata	2.5	2	6.071	alive	92.5	107
508	42	508189	Tilia amurensis	0	2.4	9.5	alive	90	147.4
509	42	509190	Acer mono	1.1	2.13	10.5	alive	91.1	167.13
601	42	601154	Ulmus laciniata	3.34	4.6	6	alive	113.34	9.6
602	42	602134	Fraxinus rhynchophylla	3.3	1	19.2	alive	113.3	26
604	42	604133	Acer mono	0.5	0.7	5.412	lodging	110.5	65.7
604	42	604141	Acer mono	3.53	1.52	8.9	alive	113.53	66.52
605	42	605128	Acer mono	2.7	4.18	5.7	alive	112.7	89.18
607	42	607136	Ulmus laciniata	1.24	0.9	21.3	alive	111.24	125.9
608	42	608147	Acer mono	3.82	0.84	12.8	alive	113.82	145.84
608	42	608153	Acer mono	0.7	4.8	8.5	alive	110.7	149.8
609	42	609201	Fraxinus rhynchophylla	3.2	2.9	15	alive	113.2	167.9
610	42	610155	Acer mono	1.3	3.8	5.5	alive	111.3	188.8
701	42	701157	Acer triflorum	1.76	0	7.8	alive	131.76	5
703	42	703078	Carpinus cordata	2.5	2.6	5.271	alive	132.5	47.6
704	42	704105	Ulmus laciniata	4.2	3.4	6.824	alive	134.2	68.4
705	42	705083	Acer mono	1.8	3.25	7.594	alive	131.8	88.25
707	42	707107	Ulmus laciniata	4.3	2.6	8.1	alive	134.3	127.6
708	42	708125	Acer mono	0	3	8.9	alive	130	148
709	42	709177	Acer mono	0.4	1.2	13.6	alive	130.4	166.2
709	42	709182	Acer mono	2.5	0	16.8	alive	132.5	165
710	42	710141	Carpinus cordata	4.2	2.23	5.012	alive	134.2	187.23
801	42	801143	Ulmus laciniata	3.04	5	19	alive	153.04	10
804	42	804142	Padus racemosa	0.9	2.7	6.3	alive	150.9	67.7
804	42	804147	Ulmus laciniata	3.95	3.1	8.5	alive	153.95	68.1
805	42	805177	Ulmus laciniata	1.02	2.62	5.481	alive	151.02	87.62
806	42	806152	Acer mono	2.84	4.1	9	alive	152.84	109.1
807	42	807115	Acer tegmentosum	0.3	4.5	6	lodging	150.3	129.5
807	42	807117	Acer tegmentosum	4.48	1.42	5.506	alive	154.48	126.42
809	42	809151	Fraxinus rhynchophylla	0	0	19	alive	150	165
809	42	809153	Fraxinus rhynchophylla	2.1	2.93	17.8	alive	152.1	167.93
902	42	902081	Acer mono	2.9	3.4	13.3	alive	172.9	28.4
903	42	903098	Acer mono	0	5	5	alive	170	50
906	42	906120	Ulmus laciniata	1.56	1.91	11.7	alive	171.56	106.91
906	42	906122	Ulmus laciniata	0.36	4.17	7.8	alive	170.36	109.17
906	42	906123	Acer mono	4.77	2.41	9.2	alive	174.77	107.41
907	42	907111	Syringa reticulata	2.06	4.52	5.8	alive	172.06	129.52
908	42	908110	Ulmus laciniata	1.45	0	10.5	alive	171.45	145
909	42	909143	Acer tegmentosum	0.9	3.24	5.3	alive	170.9	168.24
909	42	909148	Ulmus laciniata	1.9	4.39	7	alive	171.9	169.39
909	42	909150	Ulmus laciniata	3.6	4.67	5.3	alive	173.6	169.67
909	42	909142	Fraxinus rhynchophylla	0.96	2.8	9.2	alive	170.96	167.8
910	42	910119	Ulmus laciniata	4.2	4.8	5	alive	174.2	189.8
910	42	910125	Acer tegmentosum	4.08	5	5.1	alive	174.08	190
910	42	910123	Fraxinus rhynchophylla	3.32	3.1	12	alive	173.32	188.1
1002	42	1002063	Acer mono	3.2	3.3	5	alive	193.2	28.3
1004	42	1004142	Fraxinus rhynchophylla	0	0.5	32.07	alive	190	65.5
1008	42	1008104	Ulmus laciniata	0.3	0.65	7	alive	190.3	145.65
1008	42	1008111	Ulmus laciniata	2.9	2.5	5.275	alive	192.9	147.5
1009	42	1009085	Ulmus laciniata	2.85	1.53	5.013	alive	192.85	166.53
1009	42	1009086	Ulmus laciniata	4.2	3.9	6.253	alive	194.2	168.9
1010	42	1010072	Syringa reticulata	1.2	2.3	7.048	alive	191.2	187.3
1010	42	1010073	Acer tegmentosum	0.4	3.2	5.707	alive	190.4	188.2
1010	42	1010074	Ulmus laciniata	1.7	3.9	8.664	alive	191.7	188.9
101	43	101135	Carpinus cordata	1.4	5	5.8	alive	16.4	10
102	43	102105	Acer mono	0	3.1	5.025	alive	15	28.1
102	43	102106	Ulmus laciniata	0.24	4.77	10.8	alive	15.24	29.77
204	43	204123	Ulmus laciniata	4.4	2.65	14.9	alive	39.4	67.65
205	43	205069	Ulmus laciniata	1.06	0	9.8	alive	36.06	85
207	43	207084	Acer mono	0	4.34	21.1	alive	35	129.34
207	43	207087	Acer mono	1	2.54	7	alive	36	127.54
208	43	208153	Acer mono	2.7	2.83	5.5	alive	37.7	147.83
209	43	209101	Fraxinus rhynchophylla	3.46	1.15	17.23	alive	38.46	166.15
209	43	209106	Fraxinus rhynchophylla	4.5	4.5	15.8	alive	39.5	169.5
210	43	210108	Acer pseudo-sieboldianum	1.7	3.2	6	alive	36.7	188.2
210	43	210109	Acer pseudo-sieboldianum	1.6	2.1	13.3	alive	36.6	187.1
210	43	210113	Acer pseudo-sieboldianum	1	3.5	11.4	alive	36	188.5
210	43	210114	Sorbus alnifolia	4.7	4	14	alive	39.7	189
302	43	302176	Fraxinus rhynchophylla	2.4	3	17.5	alive	57.4	28
304	43	304117	Acer mono	0.34	2.3	10	alive	55.34	67.3
306	43	306112	Syringa reticulata	3.8	2.3	8.7	alive	58.8	107.3
307	43	307123	Acer triflorum	2.6	4.44	7.3	alive	57.6	129.44
307	43	307124	Acer mono	3.55	4.75	10.8	alive	58.55	129.75
307	43	307126	Acer mono	4.75	0	7.4	alive	59.75	125
308	43	308182	Fraxinus rhynchophylla	2.3	0	15	alive	57.3	145
309	43	309233	Acer pseudo-sieboldianum	3.98	0.9	7.5	alive	58.98	165.9
310	43	310131	Carpinus cordata	2.5	2.5	11	alive	57.5	187.5
403	43	403082	Acer mono	1.4	1.9	8	alive	76.4	46.9
403	43	403085	Acer mono	4.2	0	14	alive	79.2	45
404	43	404077	Acer tegmentosum	2.2	2.8	12	alive	77.2	67.8
405	43	405079	Carpinus cordata	2.8	4.2	5.926	alive	77.8	89.2
405	43	405084	Acer mono	2.9	2.4	5.354	alive	77.9	87.4
406	43	406076	Acer mono	0	3	14	alive	75	108
406	43	406081	Syringa reticulata	3.1	2.7	6.194	alive	78.1	107.7
406	43	406082	Ulmus laciniata	3.1	2.7	5.308	alive	78.1	107.7
406	43	406084	Acer mono	4.2	5	9	alive	79.2	110
407	43	407143	Acer mono	2.7	2.7	5.604	alive	77.7	127.7
407	43	407145	Acer mono	0.4	4.5	19	alive	75.4	129.5
408	43	408259	Acer pseudo-sieboldianum	0.1	0.54	12.5	alive	75.1	145.54
408	43	408262	Acer pseudo-sieboldianum	1	4.25	7.5	alive	76	149.25
408	43	408267	Fraxinus rhynchophylla	2.7	2.5	17	alive	77.7	147.5
408	43	408269	Fraxinus rhynchophylla	2.5	0	16.5	alive	77.5	145
408	43	408273	Tilia amurensis	4.8	0	11.5	alive	79.8	145
408	43	408274	Fraxinus rhynchophylla	5	0	16	alive	80	145
410	43	410260	Ulmus laciniata	2	2.5	8.5	alive	77	187.5
410	43	410264	Ulmus laciniata	2.2	4.1	6.515	alive	77.2	189.1
410	43	410272	Ulmus laciniata	4	0	6.529	alive	79	185
502	43	502093	Carpinus cordata	1.47	3.3	5.388	alive	96.47	28.3
502	43	502096	Acer mono	4.1	2.2	14.5	alive	99.1	27.2
506	43	506110	Ulmus laciniata	1.2	3	7.176	alive	96.2	108
507	43	507136	Acer mono	2.2	1.2	9.8	alive	97.2	126.2
508	43	508198	Acer mono	0.7	0.8	17	alive	95.7	145.8
510	43	510215	Ulmus laciniata	0	3.7	6.183	alive	95	188.7
510	43	510219	Fraxinus rhynchophylla	0.9	0.25	21.9	alive	95.9	185.25
601	43	601163	Ulmus laciniata	2.6	3.5	10.5	alive	117.6	8.5
602	43	602154	Acer mono	2.3	4.6	5.2	alive	117.3	29.6
602	43	602153	Fraxinus rhynchophylla	2.5	1.7	18	alive	117.5	26.7
603	43	603148	Acer mono	0.25	2.6	10	alive	115.25	47.6
604	43	604144	Acer mono	0	2.04	7	alive	115	67.04
605	43	605135	Acer mono	0.22	4	7.7	alive	115.22	89
607	43	607148	Syringa reticulata	3.56	4.8	10	alive	118.56	129.8
607	43	607150	Ulmus laciniata	4.7	3.02	10	alive	119.7	128.02
607	43	607153	Ulmus laciniata	1	0.2	8	alive	116	125.2
607	43	607147	Fraxinus rhynchophylla	2.3	3.76	10	alive	117.3	128.76
607	43	607149	Fraxinus rhynchophylla	4.07	4.8	11.4	alive	119.07	129.8
608	43	608156	Acer mono	0.43	3.6	20	alive	115.43	148.6
608	43	608159	Sorbus alnifolia	3.64	4.3	17.5	alive	118.64	149.3
608	43	608160	Acer tegmentosum	4.1	3.9	18.5	alive	119.1	148.9
609	43	609213	Acer pseudo-sieboldianum	5	3.68	9	alive	120	168.68
609	43	609216	Acer pseudo-sieboldianum	2.4	3.14	6.6	alive	117.4	168.14
609	43	609218	Acer mono	0	0.87	12.3	alive	115	165.87
610	43	610161	Acer mono	0.3	2.5	9.2	alive	115.3	187.5
701	43	701164	Acer mono	1.6	3.46	11.5	alive	136.6	8.46
701	43	701167	Acer mono	3.25	1.26	15	alive	138.25	6.26
702	43	702111	Ulmus laciniata	4.2	3	5.545	alive	139.2	28
703	43	703085	Ulmus laciniata	3	2.4	8.277	alive	138	47.4
704	43	704118	Acer mono	2.6	4.2	5.356	alive	137.6	69.2
705	43	705088	Acer tegmentosum	1.14	4	7.45	alive	136.14	89
707	43	707124	Ulmus laciniata	3.8	3	5.646	alive	138.8	128
708	43	708129	Syringa reticulata	3	3	5.75	alive	138	148
708	43	708135	Ulmus laciniata	4.8	4.8	6.4	alive	139.8	149.8
710	43	710150	Ulmus laciniata	4.7	3.15	15	alive	139.7	188.15
801	43	801155	Ulmus laciniata	4.34	1.5	6.3	alive	159.34	6.5
804	43	804148	Fraxinus rhynchophylla	0.42	1.03	17.5	alive	155.42	66.03
806	43	806161	Acer mono	3.88	1.16	11.4	alive	158.88	106.16
806	43	806162	Acer mono	3.5	0	8	alive	158.5	105
806	43	806159	Fraxinus rhynchophylla	3.08	1.54	12.8	alive	158.08	106.54
807	43	807120	Ulmus laciniata	1.48	4.7	5.688	alive	156.48	129.7
807	43	807123	Ulmus laciniata	4.34	1.12	7.5	alive	159.34	126.12
808	43	808170	Acer pseudo-sieboldianum	0	3.42	12	alive	155	148.42
903	43	903100	Ulmus laciniata	2.4	4.6	14.2	alive	177.4	49.6
906	43	906124	Ulmus laciniata	0.61	2.5	6.262	alive	175.61	107.5
906	43	906126	Ulmus laciniata	3.28	2.65	7.9	alive	178.28	107.65
907	43	907122	Ulmus laciniata	1.56	4.17	5.4	alive	176.56	129.17
907	43	907127	Ulmus laciniata	5	4.62	11.2	alive	180	129.62
908	43	908118	Ulmus laciniata	2.9	3.16	5.3	alive	177.9	148.16
910	43	910127	Ulmus laciniata	1.32	3.45	9.5	alive	176.32	188.45
910	43	910128	Ulmus laciniata	0.83	1.84	8	alive	175.83	186.84
910	43	910130	Ulmus laciniata	4.7	3.28	15	alive	179.7	188.28
1006	43	1006119	Fraxinus rhynchophylla	4.8	1	8.3	alive	199.8	106
1007	43	1007133	Ulmus laciniata	3.9	0.5	11	alive	198.9	125.5
1009	43	1009089	Ulmus laciniata	1.62	1.3	15.8	alive	196.62	166.3
1010	43	1010084	Ulmus laciniata	3.6	3.8	8	alive	198.6	188.8
102	44	102119	Acer mono	1	4.42	5.013	alive	16	24.42
104	44	104097	Ulmus laciniata	3.45	5	16	alive	18.45	65
107	44	107104	Acer mono	3.4	1.63	7.2	alive	18.4	121.63
108	44	108116	Acer mono	1.82	0.44	9	alive	16.82	140.44
108	44	108117	Acer mono	4.38	0.5	6.5	alive	19.38	140.5
108	44	108118	Acer pseudo-sieboldianum	3.33	3.54	8.4	alive	18.33	143.54
108	44	108113	Fraxinus rhynchophylla	0.87	3.64	19.4	alive	15.87	143.64
109	44	109060	Acer pseudo-sieboldianum	3.9	4.7	6.7	alive	18.9	164.7
109	44	109061	Acer pseudo-sieboldianum	3.8	4.43	5.9	alive	18.8	164.43
110	44	110049	Acer pseudo-sieboldianum	4.2	2.1	11.2	alive	19.2	182.1
110	44	110050	Fraxinus rhynchophylla	0.6	2.6	18	alive	15.6	182.6
201	44	201137	Ulmus laciniata	2.4	0	18.5	alive	37.4	0
201	44	201142	Ulmus laciniata	1.76	2.2	12	alive	36.76	2.2
203	44	203120	Acer mono	2.7	5	5.284	alive	37.7	45
203	44	203121	Acer mono	3.1	3.38	5.558	alive	38.1	43.38
204	44	204131	Ulmus laciniata	1.84	1.99	14.6	alive	36.84	61.99
204	44	204133	Ulmus laciniata	1.38	1.69	10.3	alive	36.38	61.69
204	44	204134	Ulmus laciniata	2.1	0.7	11.1	alive	37.1	60.7
205	44	205072	Acer mono	2.72	3.73	22.68	alive	37.72	83.73
205	44	205074	Acer mono	2.94	2.63	45.46	alive	37.94	82.63
205	44	205078	Ulmus laciniata	4.66	0.47	7.3	alive	39.66	80.47
207	44	207095	Ulmus laciniata	0.8	0.38	16.2	alive	35.8	120.38
207	44	207101	Ulmus laciniata	5	0	18.5	alive	40	120
208	44	208160	Fraxinus rhynchophylla	3.5	0.37	16.9	alive	38.5	140.37
209	44	209107	Acer mono	0.66	4.24	7.4	alive	35.66	164.24
209	44	209108	Acer mono	0.2	2.3	6.9	alive	35.2	162.3
209	44	209116	Fraxinus rhynchophylla	3.8	3.7	18.3	alive	38.8	163.7
209	44	209117	Fraxinus rhynchophylla	3.18	3.86	13.3	alive	38.18	163.86
210	44	210120	Acer pseudo-sieboldianum	3	3	8	alive	38	183
301	44	301195	Ulmus laciniata	5	3.6	6.2	alive	60	3.6
301	44	301197	Ulmus laciniata	2.9	0.14	5.354	alive	57.9	0.14
302	44	302190	Carpinus cordata	0	0	5.302	alive	55	20
303	44	303119	Ulmus laciniata	0.24	4.7	11.2	alive	55.24	44.7
304	44	304129	Ulmus laciniata	0.65	2.3	12.5	alive	55.65	62.3
306	44	306118	Acer mono	1.9	5	13	alive	56.9	105
306	44	306120	Ulmus laciniata	0.6	0.3	5.422	alive	55.6	100.3
308	44	308185	Acer mono	4.53	2.7	6.5	alive	59.53	142.7
309	44	309237	Fraxinus rhynchophylla	0	5	17.8	alive	55	165
309	44	309243	Fraxinus rhynchophylla	2.2	2.54	12.5	alive	57.2	162.54
309	44	309246	Fraxinus rhynchophylla	0	2.6	9	alive	55	162.6
309	44	309248	Fraxinus rhynchophylla	1.02	0.7	14	alive	56.02	160.7
310	44	310142	Acer pseudo-sieboldianum	0.9	4	5.5	alive	55.9	184
310	44	310145	Fraxinus rhynchophylla	5	4	8.4	alive	60	184
310	44	310148	Fraxinus rhynchophylla	2.5	2.3	9.3	alive	57.5	182.3
310	44	310154	Fraxinus rhynchophylla	2.8	1	12.5	alive	57.8	181
310	44	310160	Fraxinus rhynchophylla	1	2	13	alive	56	182
402	44	402103	Acer mono	2.5	4	6.5	alive	77.5	24
403	44	403089	Acer mono	1.6	2.8	7.3	alive	76.6	42.8
404	44	404080	Acer pseudo-sieboldianum	2.9	3	10	alive	77.9	63
404	44	404085	Acer tegmentosum	0.5	4.5	18.5	alive	75.5	64.5
405	44	405085	Acer mono	1.1	3.2	5.419	alive	76.1	83.2
405	44	405088	Ulmus laciniata	4.1	0.8	11	alive	79.1	80.8
406	44	406087	Acer tegmentosum	1	0.7	8	alive	76	100.7
407	44	407159	Acer mono	3.2	1.7	18.3	alive	78.2	121.7
408	44	408280	Acer mono	4.5	2.6	5.037	alive	79.5	142.6
409	44	409229	Padus racemosa	2.35	4.7	5.787	alive	77.35	164.7
410	44	410293	Acer tegmentosum	1	2	12.5	alive	76	182
410	44	410302	Ulmus laciniata	3.8	0	16.5	alive	78.8	180
506	44	506117	Acer mono	1.2	2.5	13.25	alive	96.2	102.5
507	44	507139	Acer mono	2.8	4	14.75	alive	97.8	124
509	44	509219	Acer mono	1	2	11.8	alive	96	162
509	44	509224	Sorbus alnifolia	1	2	9.5	alive	96	162
509	44	509225	Acer mono	1	1.7	13.5	alive	96	161.7
509	44	509226	Carpinus cordata	0.4	1.4	11	alive	95.4	161.4
509	44	509218	Tilia amurensis	0	3	16.5	alive	95	163
601	44	601171	Acer mono	4	4.2	5	alive	119	4.2
602	44	602161	Ulmus laciniata	1.32	2.8	5.224	alive	116.32	22.8
602	44	602171	Fraxinus rhynchophylla	2.74	2.5	9	alive	117.74	22.5
603	44	603157	Acer mono	0.9	5	5.208	alive	115.9	45
603	44	603159	Fraxinus rhynchophylla	3.8	1.04	15	alive	118.8	41.04
604	44	604150	Acer mono	1.32	2	6.5	alive	116.32	62
604	44	604151	Acer mono	1.72	1.7	7.4	alive	116.72	61.7
604	44	604157	Acer mono	3.6	4.5	8	alive	118.6	64.5
606	44	606131	Acer mono	4.35	2.7	11.5	alive	119.35	102.7
607	44	607156	Fraxinus rhynchophylla	1.5	1.32	19.6	alive	116.5	121.32
608	44	608170	Acer mono	1.54	2.2	10.5	alive	116.54	142.2
608	44	608171	Acer mono	1.02	1.04	9	alive	116.02	141.04
608	44	608172	Acer mono	1.1	0.22	10	alive	116.1	140.22
608	44	608175	Acer mono	3.6	2.38	19	alive	118.6	142.38
610	44	610170	Acer mono	2.4	1.3	5.8	alive	117.4	181.3
702	44	702123	Acer mono	3.5	1	5.399	alive	138.5	21
702	44	702122	Fraxinus rhynchophylla	3.5	1	10.15	alive	138.5	21
703	44	703088	Acer mono	0.6	0.95	5.152	alive	135.6	40.95
704	44	704127	Acer pseudo-sieboldianum	3.1	4.6	6.072	alive	138.1	64.6
706	44	706111	Fraxinus rhynchophylla	0.9	0.9	18.5	alive	135.9	100.9
707	44	707133	Ulmus laciniata	4	1	10.3	alive	139	121
707	44	707135	Ulmus laciniata	4.5	4	20.3	alive	139.5	124
708	44	708145	Acer mono	1	1	18.5	alive	136	141
708	44	708144	Fraxinus rhynchophylla	0	1.3	8.6	alive	135	141.3
801	44	801162	Ulmus laciniata	0	0.4	6	alive	155	0.4
807	44	807129	Ulmus laciniata	4.17	0	6.4	alive	159.17	120
808	44	808175	Acer pseudo-sieboldianum	1.95	4.09	6.1	alive	156.95	144.09
808	44	808178	Acer mono	0.72	1.52	17	alive	155.72	141.52
808	44	808180	Ulmus laciniata	1.95	0	8	alive	156.95	140
808	44	808181	Ulmus laciniata	3.48	2.9	8.5	alive	158.48	142.9
810	44	810153	Fraxinus rhynchophylla	1.1	3.12	9	alive	156.1	183.12
901	44	901108	Ulmus laciniata	2.45	2.62	7	alive	177.45	2.62
904	44	904144	Acer mono	4.05	2.44	6	alive	179.05	62.44
906	44	906128	Ulmus laciniata	4.4	5	8.9	alive	179.4	105
906	44	906134	Ulmus laciniata	3.27	4.68	10.6	alive	178.27	104.68
907	44	907129	Ulmus laciniata	1.22	0.94	5.3	alive	176.22	120.94
910	44	910133	Ulmus laciniata	1.63	5	7	alive	176.63	185
1004	44	1004150	Acer mono	1	3.2	5.517	alive	196	63.2
1006	44	1006122	Ulmus laciniata	3.8	2.26	10.5	alive	198.8	102.26
1008	44	1008128	Ulmus laciniata	1.13	2.8	5.132	alive	196.13	142.8
1009	44	1009092	Ulmus laciniata	4.3	3.64	11	alive	199.3	163.64
1010	44	1010086	Acer pseudo-sieboldianum	2.4	4	9	alive	197.4	184
1010	44	1010089	Acer mono	0.5	0	6.973	alive	195.5	180
