# Supplementary material for: Spatial patterns and associations of tree species at different developmental stages in a montane secondary temperate forest of northeastern China
Source: PeerJ. 2021 Jun 3;9:e11517. doi: 10.7717/peerj.11517 (PMC8180193; doi:10.7717/peerj.11517)
Supplement: Supplemental Information 2 [file peerj-09-11517-s002.xlsx]

## Sheet: Sheet1
plot	code	tag	sp	x	y	dbh	status	gx	gy
101	11	101006	Ulmus laciniata	4.6	4.77	1.908	alive	4.6	4.77
101	11	101008	Ulmus laciniata	5	2.7	3.3	alive	5	2.7
101	11	101010	Syringa reticulata	2.6	2.4	1.703	alive	2.6	2.4
102	11	102001	Ulmus laciniata	0	5	1.858	alive	0	25
102	11	102003	Ulmus laciniata	1.58	2.5	3.945	alive	1.58	22.5
102	11	102004	Acer mono	3.1	1.27	2.317	alive	3.1	21.27
102	11	102006	Acer mono	3.5	3.5	2.543	alive	3.5	23.5
102	11	102007	Acer mono	3.8	4.1	2.161	alive	3.8	24.1
105	11	105001	Acer mono	1.02	0.9	1.656	alive	1.02	80.9
105	11	105003	Acer mono	0.7	2.63	3.944	alive	0.7	82.63
105	11	105004	Ulmus laciniata	0.32	4.52	3.82	alive	0.32	84.52
106	11	106001	Acer mono	2.44	0.92	3.233	alive	2.44	100.92
106	11	106007	Acer mono	0.23	2.5	1.772	alive	0.23	102.5
107	11	107002	Acer pseudo-sieboldianum	1.7	2.1	1.575	alive	1.7	122.1
107	11	107003	Acer mono	1.01	3.7	1.09	alive	1.01	123.7
107	11	107004	Acer mono	2.04	5	1.331	alive	2.04	125
107	11	107005	Acer mono	3.23	5	1.696	alive	3.23	125
108	11	108003	Syringa reticulata	0.95	1.62	1.305	alive	0.95	141.62
108	11	108004	Ulmus laciniata	3.17	2.6	4.922	alive	3.17	142.6
109	11	109002	Ulmus laciniata	1.52	5	4.626	alive	1.52	165
109	11	109003	Acer mono	2.86	4.75	4.41	alive	2.86	164.75
201	11	201001	Ulmus laciniata	0	4.15	2.644	alive	20	4.15
201	11	201006	Acer mono	2.9	1.3	1.585	alive	22.9	1.3
201	11	201007	Acer pseudo-sieboldianum	2.4	2.1	2.072	alive	22.4	2.1
202	11	202005	Fraxinus rhynchophylla	3	2.4	6.7	alive	23	22.4
203	11	203001	Padus racemosa	1.18	3.6	2.808	lodging	21.18	43.6
203	11	203002	Ulmus laciniata	0	3.83	4.521	alive	20	43.83
203	11	203003	Padus racemosa	0.82	4.26	4.17	alive	20.82	44.26
203	11	203005	Padus racemosa	3.2	3.8	1.619	alive	23.2	43.8
203	11	203006	Padus racemosa	3.4	3.37	3.462	alive	23.4	43.37
204	11	204002	Carpinus cordata	0.36	1.68	2.925	alive	20.36	61.68
205	11	205003	Padus racemosa	3.27	0.33	2.212	alive	23.27	80.33
208	11	208003	Acer mono	0.5	2.7	1.436	alive	20.5	142.7
208	11	208006	Acer mono	1.4	0	1.363	alive	21.4	140
209	11	209002	Carpinus cordata	0.8	1.1	4.467	alive	20.8	161.1
209	11	209003	Acer pseudo-sieboldianum	1.5	1.9	3.307	alive	21.5	161.9
209	11	209004	Sorbus alnifolia	2.2	2.9	1.292	alive	22.2	162.9
209	11	209006	Acer pseudo-sieboldianum	4.27	0	2.424	alive	24.27	160
209	11	209007	Acer pseudo-sieboldianum	4.32	0.5	1.05	alive	24.32	160.5
209	11	209008	Acer pseudo-sieboldianum	3.5	3.68	1.873	alive	23.5	163.68
301	11	301006	Padus racemosa	1.8	3.7	2.488	alive	41.8	3.7
301	11	301007	Padus racemosa	2.05	3.5	2.209	alive	42.05	3.5
301	11	301008	Padus racemosa	2.43	3.6	1.81	alive	42.43	3.6
301	11	301009	Padus racemosa	2.64	4.03	2.603	alive	42.64	4.03
301	11	301010	Acer mono	3.1	3.5	1.329	alive	43.1	3.5
301	11	301012	Padus racemosa	3.1	3.5	1.313	alive	43.1	3.5
301	11	301013	Ulmus laciniata	2.75	2.95	3.852	alive	42.75	2.95
301	11	301014	Syringa reticulata	2.3	2	2.187	alive	42.3	2
301	11	301016	Ulmus laciniata	2.8	1.5	1.779	alive	42.8	1.5
301	11	301017	Acer mono	2.6	0.6	1.09	alive	42.6	0.6
302	11	302001	Ulmus laciniata	1.02	0.32	1.674	alive	41.02	20.32
302	11	302002	Carpinus cordata	0.6	0.6	2.26	alive	40.6	20.6
302	11	302004	Acer mono	1.15	2.1	4.001	alive	41.15	22.1
302	11	302005	Acer mono	0.68	4.34	1.147	alive	40.68	24.34
302	11	302006	Acer pseudo-sieboldianum	0.87	5	1.714	alive	40.87	25
302	11	302007	Acer mono	2.85	3.3	1.809	alive	42.85	23.3
302	11	302010	Acer pseudo-sieboldianum	3.1	1	2.523	alive	43.1	21
302	11	302011	Acer pseudo-sieboldianum	3.5	0.67	1.682	alive	43.5	20.67
302	11	302012	Acer pseudo-sieboldianum	4.48	1.16	2.558	alive	44.48	21.16
302	11	302013	Acer pseudo-sieboldianum	4.55	1.2	2.525	alive	44.55	21.2
302	11	302014	Acer mono	4.2	2.75	2.298	alive	44.2	22.75
303	11	303003	Acer mono	2.4	4.3	1.131	alive	42.4	44.3
303	11	303007	Acer mono	4.4	4.6	2.083	alive	44.4	44.6
303	11	303008	Acer mono	3.8	4.3	2.162	alive	43.8	44.3
303	11	303009	Acer mono	3.5	1.45	1.604	alive	43.5	41.45
304	11	304004	Acer mono	3.3	2.9	3.929	alive	43.3	62.9
304	11	304006	Acer mono	4.14	3.65	4.097	alive	44.14	63.65
304	11	304007	Acer mono	2.8	2	1.094	alive	42.8	62
304	11	304008	Acer mono	3.87	2.1	3.379	alive	43.87	62.1
304	11	304010	Syringa reticulata	3.8	1	2.087	alive	43.8	61
305	11	305002	Acer mono	3.2	0.95	2.193	alive	43.2	80.95
305	11	305004	Acer mono	0.34	1.5	2.175	alive	40.34	81.5
305	11	305005	Ulmus laciniata	4.54	4.1	2.754	alive	44.54	84.1
306	11	306004	Syringa reticulata	0.6	3.37	3.128	alive	40.6	103.37
306	11	306005	Acer mono	0	4.4	4.524	alive	40	104.4
307	11	307004	Syringa reticulata	5	1.12	1.775	alive	45	121.12
308	11	308003	Acer mono	0.32	1.3	1.448	alive	40.32	141.3
308	11	308004	Acer mono	0.32	1.3	1.381	alive	40.32	141.3
308	11	308005	Acer mono	1.23	3.5	2.002	alive	41.23	143.5
308	11	308006	Acer mono	1.6	3.5	1.742	alive	41.6	143.5
308	11	308007	Acer mono	0.9	4.2	2.447	alive	40.9	144.2
309	11	309002	Acer mono	0.77	4.23	1.024	alive	40.77	164.23
309	11	309006	Carpinus cordata	3.9	1.5	4.527	alive	43.9	161.5
309	11	309009	Acer mono	5	3.13	2.533	alive	45	163.13
309	11	309004	Tilia amurensis	1.9	0.62	2.017	alive	41.9	160.62
310	11	310001	Acer pseudo-sieboldianum	2.5	0.4	4.7	alive	42.5	180.4
310	11	310006	Acer pseudo-sieboldianum	2	0.77	1.7	alive	42	180.77
310	11	310004	Fraxinus rhynchophylla	0	0.68	6.8	alive	40	180.68
401	11	401001	Syringa reticulata	0.4	0.7	2.596	alive	60.4	0.7
401	11	401003	Acer mono	0.5	4.7	1.222	alive	60.5	4.7
402	11	402001	Acer mono	0.95	2.8	2.477	alive	60.95	22.8
402	11	402003	Acer pseudo-sieboldianum	2.5	3.7	3.302	alive	62.5	23.7
402	11	402006	Acer pseudo-sieboldianum	3.6	4.3	3.564	alive	63.6	24.3
402	11	402008	Acer mono	3.5	0.87	2.594	alive	63.5	20.87
402	11	402010	Acer pseudo-sieboldianum	3.8	1.64	2.167	alive	63.8	21.64
403	11	403001	Syringa reticulata	1.7	3.6	2.493	alive	61.7	43.6
403	11	403003	Acer mono	0.56	2	2.572	alive	60.56	42
403	11	403005	Ulmus laciniata	4.3	4.1	4.392	alive	64.3	44.1
403	11	403006	Acer mono	3.7	3.5	1.35	alive	63.7	43.5
404	11	404002	Acer mono	1.8	1.2	1.823	alive	61.8	61.2
404	11	404003	Acer mono	2.9	0	4.912	alive	62.9	60
404	11	404005	Acer mono	2.7	0.7	4.809	alive	62.7	60.7
404	11	404006	Acer mono	3	2.9	2.159	alive	63	62.9
405	11	405002	Acer mono	2.4	1.1	2.092	alive	62.4	81.1
406	11	406001	Syringa reticulata	2.7	1.56	3.099	alive	62.7	101.56
407	11	407003	Acer mono	5	2.2	3.594	alive	65	122.2
407	11	407004	Acer mono	4	3.8	3.745	alive	64	123.8
407	11	407005	Syringa reticulata	0.6	1.66	3.375	alive	60.6	121.66
408	11	408003	Acer mono	2	4.25	1.961	alive	62	144.25
408	11	408005	Acer mono	2	3.3	1.587	alive	62	143.3
408	11	408007	Acer mono	3.5	4.2	1.902	alive	63.5	144.2
408	11	408008	Acer mono	3.7	3.6	2.467	alive	63.7	143.6
408	11	408011	Acer mono	4	0.73	2.48	alive	64	140.73
409	11	409002	Acer pseudo-sieboldianum	1.64	3.5	4.368	alive	61.64	163.5
409	11	409006	Acer mono	2.5	4	1.639	alive	62.5	164
409	11	409008	Acer mono	3	4.8	2.032	alive	63	164.8
409	11	409010	Acer pseudo-sieboldianum	4.2	4	1.838	alive	64.2	164
409	11	409012	Acer mono	4	1.5	1.644	alive	64	161.5
409	11	409014	Acer mono	3.8	1	3.102	alive	63.8	161
409	11	409015	Acer pseudo-sieboldianum	3	2.5	1.163	alive	63	162.5
409	11	409018	Acer mono	0.5	1	1.304	alive	60.5	161
409	11	409019	Acer mono	0.5	1.3	1.675	alive	60.5	161.3
409	11	409022	Acer pseudo-sieboldianum	0	1.5	1.116	alive	60	161.5
409	11	409025	Acer triflorum	1	2	1.448	alive	61	162
409	11	409027	Acer mono	1.5	4.5	1.946	alive	61.5	164.5
409	11	409028	Acer mono	1.8	5	2.553	alive	61.8	165
409	11	409021	Fraxinus rhynchophylla	0.8	1	7	alive	60.8	161
410	11	410001	Carpinus cordata	0.5	0.2	2.673	alive	60.5	180.2
410	11	410005	Carpinus cordata	1.2	1.2	4.701	alive	61.2	181.2
410	11	410006	Sorbus alnifolia	1	1	1.806	alive	61	181
410	11	410008	Carpinus cordata	0.7	0.3	4.174	alive	60.7	180.3
410	11	410019	Acer tegmentosum	2	4.2	3.603	alive	62	184.2
410	11	410012	Fraxinus rhynchophylla	3	2	7.9	alive	63	182
410	11	410014	Tilia amurensis	3.5	2.5	3.21	alive	63.5	182.5
410	11	410022	Tilia amurensis	1	4.5	4.665	alive	61	184.5
501	11	501002	Ulmus laciniata	1.24	1.73	4.258	alive	81.24	1.73
502	11	502001	Acer triflorum	0.2	0.93	2.912	alive	80.2	20.93
502	11	502002	Acer mono	0	2	2.949	alive	80	22
502	11	502005	Acer mono	4.7	0.7	2.592	alive	84.7	20.7
504	11	504005	Acer mono	2.5	4.4	4.698	alive	82.5	64.4
504	11	504006	Acer mono	3.3	2.63	4.149	alive	83.3	62.63
504	11	504007	Acer mono	2.45	2.63	4.489	alive	82.45	62.63
504	11	504009	Acer triflorum	2.5	2.7	2.546	alive	82.5	62.7
504	11	504010	Acer mono	2.5	2.3	1.309	alive	82.5	62.3
504	11	504013	Acer mono	3.5	2.76	3.64	alive	83.5	62.76
504	11	504014	Acer triflorum	5	0	1.574	alive	85	60
506	11	506002	Syringa reticulata	0.5	2	2.523	alive	80.5	102
506	11	506006	Syringa reticulata	3	0.7	1.913	alive	83	100.7
507	11	507002	Fraxinus rhynchophylla	0	2	5.828	alive	80	122
508	11	508009	Acer pseudo-sieboldianum	3.2	5	3.46	alive	83.2	145
509	11	509007	Acer tegmentosum	1.2	0.87	2.771	alive	81.2	160.87
509	11	509010	Ulmus laciniata	2	2.25	3.137	alive	82	162.25
510	11	510001	Ulmus laciniata	0.7	4.4	2.786	alive	80.7	184.4
510	11	510002	Ulmus laciniata	1.35	4.6	2.789	alive	81.35	184.6
510	11	510004	Padus racemosa	0.9	1.8	2.384	alive	80.9	181.8
510	11	510009	Ulmus laciniata	2.8	0.6	2.597	alive	82.8	180.6
510	11	510012	Ulmus laciniata	4	2.2	4.569	alive	84	182.2
601	11	601001	Syringa reticulata	0	3.6	1.701	alive	100	3.6
601	11	601003	Acer mono	1.87	4.24	2.242	alive	101.87	4.24
601	11	601004	Acer mono	2.02	3.76	1.105	alive	102.02	3.76
601	11	601008	Acer mono	1.7	0.6	2.69	alive	101.7	0.6
601	11	601009	Acer mono	2.86	0.95	3.727	alive	102.86	0.95
601	11	601010	Acer mono	3.57	0.82	2.639	alive	103.57	0.82
601	11	601011	Acer mono	4.3	0.17	1.698	alive	104.3	0.17
602	11	602001	Acer tegmentosum	0	1.224	2.481	lodging	100	21.224
602	11	602002	Acer triflorum	1.7	2.56	2.117	alive	101.7	22.56
602	11	602003	Acer mono	1.78	4.2	3.032	alive	101.78	24.2
602	11	602005	Acer mono	2.84	3.2	2.038	alive	102.84	23.2
603	11	603001	Acer mono	0.7	1.4	1.766	alive	100.7	41.4
603	11	603002	Ulmus laciniata	1.3	3.44	3.856	alive	101.3	43.44
603	11	603003	Acer mono	3.06	5	3.392	alive	103.06	45
603	11	603006	Acer mono	2.06	0.64	3.527	alive	102.06	40.64
603	11	603007	Acer mono	3.74	1.1	1.581	alive	103.74	41.1
603	11	603009	Acer mono	3.6	2.8	1.636	alive	103.6	42.8
603	11	603010	Acer mono	4.28	3.4	2.394	alive	104.28	43.4
603	11	603011	Acer mono	4.34	3.93	3.172	alive	104.34	43.93
604	11	604003	Acer mono	3.3	0	2.563	alive	103.3	60
604	11	604005	Acer mono	3.76	2.3	2.079	alive	103.76	62.3
604	11	604006	Acer mono	3.28	2.43	1.672	alive	103.28	62.43
604	11	604007	Acer mono	1.59	2.8	3.913	alive	101.59	62.8
604	11	604008	Acer mono	3.78	5	1.657	alive	103.78	65
605	11	605001	Acer mono	0.38	0.7	2.29	alive	100.38	80.7
605	11	605002	Acer mono	2.2	0.5	1.712	alive	102.2	80.5
605	11	605005	Acer mono	0	4.35	2.097	alive	100	84.35
605	11	605007	Syringa reticulata	2.3	5	2.269	alive	102.3	85
605	11	605008	Acer mono	3.6	2.26	1.473	alive	103.6	82.26
605	11	605009	Acer mono	3.64	1.6	1.722	alive	103.64	81.6
605	11	605010	Acer mono	3.83	1.7	1.818	alive	103.83	81.7
607	11	607002	Ulmus laciniata	0.6	2.2	4.257	alive	100.6	122.2
607	11	607004	Acer mono	1.92	4.08	1.92	alive	101.92	124.08
607	11	607005	Ulmus laciniata	2.5	3	2.591	alive	102.5	123
607	11	607007	Acer mono	1.8	1.15	2.236	alive	101.8	121.15
607	11	607009	Acer mono	3.1	1	1.971	alive	103.1	121
607	11	607010	Acer mono	2.9	0.52	2.623	alive	102.9	120.52
607	11	607011	Acer mono	3.14	3.7	1.555	alive	103.14	123.7
607	11	607012	Acer mono	2.2	3.3	1.833	alive	102.2	123.3
608	11	608001	Syringa reticulata	1	2.1	4.193	alive	101	142.1
608	11	608002	Syringa reticulata	0.82	1.61	3.919	alive	100.82	141.61
608	11	608005	Ulmus laciniata	1	3.58	2.184	alive	101	143.58
608	11	608007	Ulmus laciniata	3.3	3.3	2.047	alive	103.3	143.3
608	11	608011	Ulmus laciniata	2.5	0.5	4.038	alive	102.5	140.5
608	11	608014	Syringa reticulata	4.58	0.46	1.372	alive	104.58	140.46
608	11	608004	Tilia amurensis	1.3	0.7	1.729	alive	101.3	140.7
608	11	608013	Tilia amurensis	4.28	1	2.559	alive	104.28	141
609	11	609005	Ulmus laciniata	0	0.51	1.463	alive	100	160.51
609	11	609006	Acer mono	0	1.93	1.501	alive	100	161.93
610	11	610001	Ulmus laciniata	0.82	0.72	4.144	alive	100.82	180.72
610	11	610007	Ulmus laciniata	3.28	1.92	2.3	alive	103.28	181.92
610	11	610008	Ulmus laciniata	4.07	2.5	1.672	alive	104.07	182.5
610	11	610009	Acer mono	4.6	0.92	1.554	alive	104.6	180.92
610	11	610010	Ulmus laciniata	4.69	0.52	2.608	alive	104.686	180.52
610	11	610011	Ulmus laciniata	4.18	0.41	3.23	alive	104.18	180.41
610	11	610012	Ulmus laciniata	4.2	4.6	3.142	alive	104.2	184.6
701	11	701002	Acer mono	0.92	1.5	2.042	alive	120.92	1.5
701	11	701003	Acer mono	0.92	1.6	1.826	alive	120.92	1.6
701	11	701005	Acer mono	1	2.33	2.522	alive	121	2.33
701	11	701007	Acer mono	0.3	5	4.414	alive	120.3	5
701	11	701008	Syringa reticulata	1.23	4.52	1.481	alive	121.23	4.52
701	11	701013	Syringa reticulata	1.9	0.3	1.824	alive	121.9	0.3
701	11	701019	Syringa reticulata	3.5	4.3	2.203	alive	123.5	4.3
702	11	702001	Acer mono	1.5	1.5	2.976	alive	121.5	21.5
702	11	702002	Acer mono	0	2	2.704	alive	120	22
702	11	702003	Acer mono	0.3	2.3	1.547	alive	120.3	22.3
702	11	702005	Acer mono	4.4	4.1	2.49	alive	124.4	24.1
702	11	702006	Acer mono	4.3	2.5	1.063	alive	124.3	22.5
702	11	702007	Acer mono	4	2.5	3.239	alive	124	22.5
703	11	703002	Acer pseudo-sieboldianum	0	0.7	4.896	alive	120	40.7
703	11	703003	Acer pseudo-sieboldianum	0	1.7	3.25	alive	120	41.7
703	11	703004	Carpinus cordata	0.44	4.2	1.203	alive	120.44	44.2
704	11	704002	Acer mono	1	3.4	3.599	alive	121	63.4
704	11	704003	Acer mono	0.86	4.2	4.768	alive	120.86	64.2
704	11	704004	Acer mono	1.6	1.02	2.966	alive	121.6	61.02
704	11	704006	Acer mono	3.4	3.4	3.039	alive	123.4	63.4
705	11	705003	Syringa reticulata	2.2	3.95	1.556	alive	122.2	83.95
705	11	705004	Syringa reticulata	3.6	2.05	2.43	alive	123.6	82.05
705	11	705005	Acer mono	3.2	3.3	2.806	alive	123.2	83.3
707	11	707001	Ulmus laciniata	0.2	3	4.086	alive	120.2	123
707	11	707002	Ulmus laciniata	0.3	2.6	4.794	alive	120.3	122.6
707	11	707003	Ulmus laciniata	1	2.8	1.713	alive	121	122.8
707	11	707004	Syringa reticulata	2.5	3.8	1.585	alive	122.5	123.8
707	11	707008	Ulmus laciniata	4.5	1.5	2.262	alive	124.5	121.5
708	11	708004	Ulmus laciniata	3	4.2	2.142	alive	123	144.2
708	11	708006	Ulmus laciniata	3.5	4.9	1.659	alive	123.5	144.9
708	11	708007	Ulmus laciniata	3	2	3.408	alive	123	142
709	11	709004	Ulmus laciniata	2.8	0.63	2.382	dead top	122.8	160.63
709	11	709005	Acer mono	0.44	2.84	3.5	alive	120.44	162.84
709	11	709008	Acer mono	2.8	3.8	2.308	alive	122.8	163.8
709	11	709010	Ulmus laciniata	4.15	4.7	3.15	alive	124.15	164.7
709	11	709011	Acer mono	4.2	3	1.526	alive	124.2	163
709	11	709013	Acer mono	4	1.7	1.952	alive	124	161.7
709	11	709014	Ulmus laciniata	5	0.2	3.3	alive	125	160.2
710	11	710005	Carpinus cordata	5	1	2.833	alive	125	181
710	11	710008	Acer pseudo-sieboldianum	5	0.6	1.901	alive	125	180.6
710	11	710010	Ulmus laciniata	5	2	1.517	alive	125	182
801	11	801003	Syringa reticulata	3	1.3	2.347	lean	143	1.3
801	11	801004	Syringa reticulata	3.55	0.38	2.172	alive	143.55	0.38
801	11	801005	Acer mono	4.5	1.45	1.309	alive	144.5	1.45
801	11	801006	Syringa reticulata	1.3	3.1	1.85	alive	141.3	3.1
801	11	801007	Acer mono	3.28	3.54	3.133	alive	143.28	3.54
801	11	801009	Acer mono	2.1	4.4	1.781	alive	142.1	4.4
801	11	801002	Fraxinus rhynchophylla	0.58	0.98	2.201	alive	140.58	0.98
802	11	802001	Ulmus laciniata	2.4	4.6	3.82	alive	142.4	24.6
802	11	802002	Acer mono	1.66	3.23	2.189	alive	141.66	23.23
802	11	802004	Acer mono	0.42	2.1	3.889	alive	140.42	22.1
802	11	802009	Acer mono	2.78	1.3	1.526	alive	142.78	21.3
802	11	802012	Syringa reticulata	3.5	1.6	4.628	alive	143.5	21.6
802	11	802015	Acer mono	1.13	4.6	1.657	alive	141.13	24.6
802	11	802003	Fraxinus rhynchophylla	0.87	3.27	2.074	alive	140.87	23.27
802	11	802005	Fraxinus rhynchophylla	1.34	0.7	2.72	alive	141.34	20.7
802	11	802007	Fraxinus rhynchophylla	2.33	1.44	1.733	alive	142.33	21.44
802	11	802010	Fraxinus rhynchophylla	2.46	0.88	2.325	alive	142.46	20.88
802	11	802013	Fraxinus rhynchophylla	3.5	1.3	3.112	alive	143.5	21.3
802	11	802014	Fraxinus rhynchophylla	3.86	0.5	2.807	alive	143.86	20.5
803	11	803001	Acer mono	1.94	3.2	2.281	alive	141.94	43.2
803	11	803003	Acer mono	2.78	4.42	4.638	alive	142.78	44.42
804	11	804003	Acer pseudo-sieboldianum	1.78	1.2	1.679	alive	141.78	61.2
804	11	804010	Acer mono	4.74	1.02	4.357	alive	144.74	61.02
805	11	805001	Acer mono	1.64	0.74	2.163	alive	141.64	80.74
806	11	806001	Syringa reticulata	0.9	1	2.039	alive	140.9	101
806	11	806002	Acer mono	1.21	0.23	2.29	alive	141.21	100.23
807	11	807001	Ulmus laciniata	0.43	1.36	1.275	alive	140.43	121.36
807	11	807003	Syringa reticulata	1.42	3.79	2.734	alive	141.42	123.79
807	11	807005	Padus racemosa	3.62	0.68	2.32	alive	143.62	120.68
808	11	808001	Ulmus laciniata	1.22	4.22	2.132	alive	141.22	144.22
808	11	808002	Ulmus laciniata	2.04	3.87	2.7	alive	142.04	143.87
808	11	808005	Ulmus laciniata	2.2	0.62	4	alive	142.2	140.62
808	11	808007	Ulmus laciniata	2.62	1.13	2.62	alive	142.62	141.13
808	11	808008	Syringa reticulata	3.45	1.3	1.652	alive	143.45	141.3
808	11	808009	Ulmus laciniata	3.02	0.61	3.621	alive	143.02	140.61
808	11	808010	Syringa reticulata	3.27	0.07	1.49	alive	143.27	140.07
809	11	809001	Ulmus laciniata	0.93	1.28	4.5	alive	140.93	161.28
809	11	809002	Ulmus laciniata	1.01	1.6	1.7	alive	141.01	161.6
809	11	809003	Acer mono	0.28	2.56	2.7	alive	140.28	162.56
809	11	809006	Ulmus laciniata	2.65	2.08	3.6	alive	142.65	162.08
809	11	809008	Acer mono	2.3	3.1	1.7	alive	142.3	163.1
809	11	809012	Ulmus laciniata	3.42	1.55	2.8	alive	143.42	161.55
809	11	809013	Ulmus laciniata	3.8	1.45	2.5	alive	143.8	161.45
809	11	809015	Ulmus laciniata	4.24	0.53	3.2	alive	144.24	160.53
809	11	809016	Acer mono	4.11	2.2	1.5	alive	144.11	162.2
810	11	810002	Acer mono	0	0.7	2.1	alive	140	180.7
810	11	810003	Tilia amurensis	3.62	0.8	7.2	alive	143.62	180.8
902	11	902001	Acer tegmentosum	0.5	2.2	3	alive	160.5	22.2
902	11	902006	Syringa reticulata	1.56	0.38	3.3	alive	161.56	20.38
903	11	903001	Syringa reticulata	0.9	0.8	4.3	alive	160.9	40.8
903	11	903005	Acer mono	4.1	2.5	3	alive	164.1	42.5
903	11	903006	Acer mono	2.7	2.26	3.5	alive	162.7	42.26
903	11	903004	Fraxinus rhynchophylla	3.7	2.5	5.6	alive	163.7	42.5
904	11	904001	Acer tegmentosum	0.9	4.83	4.324	alive	160.9	64.83
904	11	904002	Syringa reticulata	2.5	2.6	2.215	alive	162.5	62.6
904	11	904003	Syringa reticulata	3.86	3.05	2.873	alive	163.86	63.05
904	11	904004	Syringa reticulata	4.65	2.3	2.838	alive	164.65	62.3
904	11	904006	Acer mono	1.5	2.2	4.212	alive	161.5	62.2
905	11	905002	Acer mono	0.77	2.17	2.485	alive	160.77	82.17
905	11	905004	Acer mono	3.07	1.3	4.054	alive	163.07	81.3
905	11	905006	Acer mono	3.77	0.45	3.758	alive	163.77	80.45
905	11	905008	Syringa reticulata	3.87	2.5	2.263	alive	163.87	82.5
905	11	905005	Fraxinus rhynchophylla	3.6	0.73	2.368	alive	163.6	80.73
905	11	905007	Fraxinus rhynchophylla	3.6	0.4	2.883	alive	163.6	80.4
906	11	906001	Acer mono	0.57	2.5	4.765	alive	160.57	102.5
906	11	906005	Acer mono	2.54	3.76	2.238	alive	162.54	103.76
906	11	906008	Syringa reticulata	4.42	3.1	2.558	lodging	164.42	103.1
907	11	907001	Ulmus laciniata	0.21	0.9	3.818	alive	160.21	120.9
907	11	907002	Syringa reticulata	1.54	0.82	2.664	alive	161.54	120.82
907	11	907006	Ulmus laciniata	2.5	3.9	4.524	alive	162.5	123.9
907	11	907007	Ulmus laciniata	1.65	2.86	1.784	alive	161.65	122.86
907	11	907008	Ulmus laciniata	4.7	1.7	3.111	alive	164.7	121.7
908	11	908001	Acer mono	0	2.12	1.6	alive	160	142.12
908	11	908004	Ulmus laciniata	3.06	3.66	4.4	alive	163.06	143.66
908	11	908008	Acer mono	3.22	0	2	alive	163.22	140
909	11	909002	Ulmus laciniata	0.105	2.6	2.6	alive	160.105	162.6
909	11	909003	Ulmus laciniata	0.84	2.97	1.6	alive	160.84	162.97
909	11	909004	Carpinus cordata	1.54	2.6	2.5	alive	161.54	162.6
909	11	909006	Ulmus laciniata	3.05	3.1	2.3	alive	163.05	163.1
909	11	909010	Acer mono	4.33	3.85	3	alive	164.33	163.85
909	11	909011	Acer mono	2.68	3.49	1.8	alive	162.68	163.49
909	11	909014	Ulmus laciniata	3.1	0.56	3	lean	163.1	160.56
909	11	909015	Acer tegmentosum	1.78	1.48	4.1	alive	161.78	161.48
910	11	910001	Acer mono	1.22	2.52	2	alive	161.22	182.52
910	11	910005	Acer mono	1.3	4.22	2.7	alive	161.3	184.22
910	11	910006	Acer pseudo-sieboldianum	1.87	4.07	3.1	alive	161.87	184.07
910	11	910007	Acer mono	2.33	4.04	1.5	alive	162.33	184.04
910	11	910008	Acer mono	2.46	3.28	1.2	alive	162.46	183.28
910	11	910009	Acer mono	2.75	2.61	1.5	alive	162.75	182.61
1001	11	1001003	Acer mono	4.75	0.9	1.664	alive	184.75	0.9
1002	11	1002001	Acer triflorum	0.9	1.6	3	alive	180.9	21.6
1003	11	1003002	Syringa reticulata	1.9	0	3.5	alive	181.9	40
1004	11	1004001	Acer mono	0.6	2.3	2.586	alive	180.6	62.3
1004	11	1004004	Ulmus laciniata	0.46	1.32	2.754	alive	180.46	61.32
1004	11	1004010	Carpinus cordata	4.2	4.6	3.418	alive	184.2	64.6
1004	11	1004011	Acer mono	4.4	3	1.699	alive	184.4	63
1006	11	1006001	Acer mono	0.6	1.6	3.509	alive	180.6	101.6
1006	11	1006004	Syringa reticulata	0	2.6	1.712	alive	180	102.6
1006	11	1006007	Acer mono	1.72	2.7	2.509	alive	181.72	102.7
1006	11	1006011	Acer mono	3.5	0.77	1.802	alive	183.5	100.77
1006	11	1006012	Syringa reticulata	3.2	1.34	1.706	lodging	183.2	101.34
1006	11	1006014	Padus racemosa	3.9	2.9	2.668	lodging	183.9	102.9
1006	11	1006008	Fraxinus rhynchophylla	2.2	3	5.5	alive	182.2	103
1007	11	1007005	Syringa reticulata	3.5	1.34	1.687	alive	183.5	121.34
1007	11	1007006	Syringa reticulata	2.4	0.76	3.017	alive	182.4	120.76
1007	11	1007007	Ulmus laciniata	3.6	0.24	4.889	alive	183.6	120.24
1007	11	1007011	Ulmus laciniata	3.05	3.8	2.19	alive	183.05	123.8
1007	11	1007012	Ulmus laciniata	1.67	4.6	1.784	alive	181.67	124.6
1008	11	1008002	Ulmus laciniata	2.16	3.6	2.235	alive	182.16	143.6
1008	11	1008004	Ulmus laciniata	1.7	2	2.229	alive	181.7	142
1008	11	1008005	Syringa reticulata	2.1	1.7	2.142	alive	182.1	141.7
1008	11	1008010	Syringa reticulata	3.3	0.85	2.114	alive	183.3	140.85
1008	11	1008010	Syringa reticulata	3.3	0.85	1.347	alive	183.3	140.85
1009	11	1009002	Ulmus laciniata	1.3	0.2	3.467	alive	181.3	160.2
1009	11	1009003	Ulmus laciniata	2.1	0	2.851	alive	182.1	160
1009	11	1009006	Acer mono	0.8	1.93	3.013	alive	180.8	161.93
1009	11	1009007	Ulmus laciniata	0.8	4	3.56	alive	180.8	164
1009	11	1009008	Ulmus laciniata	2.84	3.32	4.246	alive	182.84	163.32
1009	11	1009009	Acer mono	2.96	2.34	1.715	alive	182.96	162.34
1009	11	1009010	Ulmus laciniata	3.55	1.55	1.945	alive	183.55	161.55
1009	11	1009011	Acer mono	3.03	3.07	2.576	alive	183.03	163.07
101	12	101011	Carpinus cordata	2.7	1.24	4.592	alive	2.7	6.24
101	12	101015	Acer mono	1.04	1.9	1.504	alive	1.04	6.9
103	12	103007	Acer mono	4.12	0.63	2.001	alive	4.12	45.63
103	12	103009	Acer mono	2.9	2.87	2.063	alive	2.9	47.87
103	12	103006	Fraxinus rhynchophylla	2.8	0	6.6	alive	2.8	45
104	12	104003	Acer mono	2.1	2.5	3.159	alive	2.1	67.5
104	12	104005	Acer mono	3.1	2.5	2.524	alive	3.1	67.5
105	12	105012	Syringa reticulata	2.9	2.4	1.869	alive	2.9	87.4
106	12	106017	Acer mono	0.6	0.6	4.094	alive	0.6	105.6
107	12	107006	Acer mono	2.33	1.58	2.843	alive	2.33	126.58
107	12	107007	Acer mono	4.28	2.5	4.049	alive	4.28	127.5
107	12	107008	Acer mono	4.07	4.48	2.02	alive	4.07	129.48
107	12	107009	Acer mono	2.36	4.07	2.654	alive	2.36	129.07
202	12	202009	Acer mono	0	4.3	3.773	alive	20	29.3
202	12	202013	Acer mono	1.57	1.17	1.793	alive	21.57	26.17
202	12	202015	Acer mono	2.13	0	2.371	alive	22.13	25
202	12	202017	Acer pseudo-sieboldianum	4.07	3.3	3.486	alive	24.07	28.3
202	12	202018	Acer mono	3.36	5	3.324	alive	23.36	30
202	12	202019	Acer mono	2.37	4.07	2.165	alive	22.37	29.07
202	12	202020	Acer mono	2.02	5	2.72	alive	22.02	30
202	12	202022	Acer mono	1.36	3.97	2.187	alive	21.36	28.97
203	12	203007	Acer mono	3.7	1.1	1.255	alive	23.7	46.1
203	12	203008	Ulmus laciniata	3.55	2.8	1.635	alive	23.55	47.8
203	12	203010	Acer mono	3.3	1.84	1.527	alive	23.3	46.84
203	12	203015	Padus racemosa	0	3.24	1.348	alive	20	48.24
204	12	204008	Acer pseudo-sieboldianum	1.59	3.05	2.812	alive	21.59	68.05
204	12	204011	Syringa reticulata	3.08	2.73	2.381	alive	23.08	67.73
206	12	206008	Acer mono	0	1.06	3.265	alive	20	106.06
207	12	207005	Acer mono	1.16	4	2.536	alive	21.16	129
207	12	207006	Acer triflorum	0.45	4.16	4.539	alive	20.45	129.16
208	12	208010	Acer pseudo-sieboldianum	2.8	0	3.919	alive	22.8	145
208	12	208014	Acer mono	3.6	2.57	1.927	alive	23.6	147.57
208	12	208017	Acer mono	4.36	4.29	3.036	alive	24.36	149.29
209	12	209010	Acer mono	1.92	2.4	1.275	alive	21.92	167.4
301	12	301018	Syringa reticulata	2	1.5	1.776	alive	42	6.5
301	12	301019	Syringa reticulata	0.33	1.13	3.143	alive	40.33	6.13
301	12	301020	Syringa reticulata	2.2	3.2	2.466	alive	42.2	8.2
302	12	302016	Acer pseudo-sieboldianum	4.5	1.4	1.879	alive	44.5	26.4
302	12	302017	Acer pseudo-sieboldianum	4.67	1.75	2.182	alive	44.67	26.75
302	12	302018	Ulmus laciniata	2.55	1.04	2.359	alive	42.55	26.04
302	12	302019	Acer mono	1.9	0.54	1.273	alive	41.9	25.54
302	12	302022	Acer mono	2.24	3.6	2.34	alive	42.24	28.6
302	12	302024	Acer mono	0.52	4.4	2.157	alive	40.52	29.4
302	12	302025	Acer mono	2.72	5	2.442	alive	42.72	30
303	12	303011	Acer mono	4.4	1.84	2.131	alive	44.4	46.84
306	12	306007	Ulmus laciniata	1.4	1.44	3.489	alive	41.4	106.44
306	12	306009	Syringa reticulata	3.85	2.1	3.942	alive	43.85	107.1
307	12	307009	Acer mono	3.86	4.74	1.414	alive	43.86	129.74
307	12	307010	Acer mono	2.1	4.74	2.102	alive	42.1	129.74
307	12	307011	Acer mono	2.1	4.3	2.34	alive	42.1	129.3
308	12	308010	Acer mono	2.9	0.28	2.537	alive	42.9	145.28
308	12	308014	Fraxinus rhynchophylla	1.5	4.6	2.526	alive	41.5	149.6
309	12	309012	Acer mono	1.62	0.6	1.652	alive	41.62	165.6
309	12	309013	Acer mono	1.45	1.3	1.408	alive	41.45	166.3
309	12	309014	Acer mono	2.35	1.53	1.881	alive	42.35	166.53
309	12	309015	Acer mono	2.35	1.53	1.401	alive	42.35	166.53
309	12	309017	Acer mono	2	1.67	2.763	alive	42	166.67
309	12	309018	Acer mono	3.25	2.88	1.747	alive	43.25	167.88
309	12	309019	Acer mono	3.8	2.9	1.549	alive	43.8	167.9
309	12	309020	Carpinus cordata	4.5	2.3	2.572	alive	44.5	167.3
309	12	309021	Sorbus alnifolia	4.15	2.4	1.883	alive	44.15	167.4
309	12	309023	Acer pseudo-sieboldianum	2.9	3.9	2.088	alive	42.9	168.9
309	12	309025	Acer pseudo-sieboldianum	2.77	4.66	2.167	alive	42.77	169.66
309	12	309030	Acer mono	0.3	3.53	1.413	alive	40.3	168.53
309	12	309031	Acer mono	0.43	3.2	2.686	alive	40.43	168.2
309	12	309032	Acer mono	0.43	1.9	3.326	alive	40.43	166.9
309	12	309033	Acer mono	5	5	1.365	alive	45	170
309	12	309011	Tilia amurensis	2.1	0.7	2.478	alive	42.1	165.7
309	12	309022	Fraxinus rhynchophylla	2.97	3.74	6.3	alive	42.97	168.74
309	12	309028	Fraxinus rhynchophylla	0.5	4.4	3.052	alive	40.5	169.4
309	12	309029	Fraxinus rhynchophylla	0	5	1.32	alive	40	170
310	12	310011	Carpinus cordata	2.72	0.3	3.407	alive	42.72	185.3
310	12	310015	Acer pseudo-sieboldianum	1.12	2.7	3.63	alive	41.12	187.7
310	12	310017	Acer tegmentosum	3.26	3	1.929	alive	43.26	188
310	12	310018	Acer tegmentosum	3.3	3.1	3.213	alive	43.3	188.1
310	12	310019	Acer tegmentosum	4.04	3.7	2.417	alive	44.04	188.7
310	12	310021	Acer tegmentosum	0.75	3	2.26	alive	40.75	188
401	12	401006	Ulmus laciniata	4.7	1.3	4.16	alive	64.7	6.3
401	12	401010	Carpinus cordata	0	3.3	2.756	alive	60	8.3
401	12	401012	Carpinus cordata	1.1	4.7	1.956	alive	61.1	9.7
401	12	401014	Ulmus laciniata	2.2	5	1.758	alive	62.2	10
401	12	401019	Acer mono	4	2.8	1.453	alive	64	7.8
402	12	402013	Ulmus laciniata	0.6	2.9	3.623	alive	60.6	27.9
404	12	404011	Acer mono	3.9	2	1.72	alive	63.9	67
405	12	405005	Syringa reticulata	2	2.3	2.255	alive	62	87.3
407	12	407007	Acer mono	0.5	2.1	1.464	alive	60.5	127.1
407	12	407009	Acer mono	1.1	1.6	1.343	alive	61.1	126.6
407	12	407010	Acer mono	1.6	4	1.402	alive	61.6	129
407	12	407011	Acer mono	2.8	3.8	2.209	alive	62.8	128.8
407	12	407013	Acer mono	2.2	1.8	2.782	alive	62.2	126.8
407	12	407015	Acer mono	2.7	0.3	2.996	alive	62.7	125.3
407	12	407017	Acer mono	1.6	1.9	2.15	alive	61.6	126.9
407	12	407018	Acer mono	4.4	2.1	2.001	alive	64.4	127.1
408	12	408015	Acer mono	2.5	1.1	1.112	alive	62.5	146.1
408	12	408016	Acer mono	2.5	2.4	1.646	alive	62.5	147.4
408	12	408017	Acer pseudo-sieboldianum	2.7	3.8	1.141	alive	62.7	148.8
408	12	408018	Acer pseudo-sieboldianum	2	3.1	2.156	alive	62	148.1
408	12	408019	Acer pseudo-sieboldianum	2	1.8	1.925	alive	62	146.8
408	12	408022	Acer mono	2	3.2	2.831	alive	62	148.2
408	12	408023	Acer triflorum	0.5	4.4	1.471	alive	60.5	149.4
408	12	408024	Acer mono	0.3	2.3	2.115	alive	60.3	147.3
408	12	408025	Acer mono	0.4	1.5	1.875	alive	60.4	146.5
409	12	409030	Acer mono	2.2	4	1.988	alive	62.2	169
409	12	409037	Acer mono	4	1	2.453	alive	64	166
409	12	409036	Fraxinus rhynchophylla	2.2	0.2	7.5	alive	62.2	165.2
410	12	410031	Padus racemosa	2.5	3	3.718	alive	62.5	188
410	12	410035	Acer tegmentosum	2.5	1	3.302	alive	62.5	186
410	12	410036	Tilia amurensis	3.5	3	4.115	alive	63.5	188
502	12	502009	Ulmus laciniata	1.5	1.83	1.684	alive	81.5	26.83
502	12	502011	Acer mono	2.3	0.5	2.816	alive	82.3	25.5
502	12	502012	Ulmus laciniata	2.7	2.55	1.266	alive	82.7	27.55
502	12	502013	Acer mono	1.94	3.8	2.708	alive	81.94	28.8
503	12	503006	Acer triflorum	2.4	0.6	2.609	alive	82.4	45.6
503	12	503008	Acer mono	3.4	3	3.701	alive	83.4	48
503	12	503009	Acer triflorum	2.4	2.4	3.815	alive	82.4	47.4
503	12	503010	Acer mono	3.2	2.78	3.631	alive	83.2	47.78
504	12	504016	Acer mono	4.4	1	4.876	alive	84.4	66
504	12	504018	Padus racemosa	6.65	2.63	3.8	alive	86.65	67.63
504	12	504020	Acer triflorum	0	5	3.605	alive	80	70
504	12	504021	Acer mono	3.4	4	2.102	alive	83.4	69
505	12	505008	Ulmus laciniata	4	3.5	4.276	alive	84	88.5
506	12	506015	Ulmus laciniata	3.5	3.5	4.562	alive	83.5	108.5
507	12	507010	Acer mono	4.2	4	1.687	alive	84.2	129
507	12	507011	Syringa reticulata	5	4.6	2.444	alive	85	129.6
508	12	508012	Acer pseudo-sieboldianum	1.3	1.94	1.408	alive	81.3	146.94
508	12	508016	Acer pseudo-sieboldianum	2.5	3.7	1.396	alive	82.5	148.7
508	12	508018	Acer pseudo-sieboldianum	3.4	3.4	2.46	alive	83.4	148.4
508	12	508015	Tilia amurensis	2.5	3.7	5.683	alive	82.5	148.7
508	12	508015	Tilia amurensis	2.5	3.7	1.657	alive	82.5	148.7
509	12	509019	Padus racemosa	2.4	4.55	2.635	alive	82.4	169.55
510	12	510015	Ulmus laciniata	3.9	4.2	1.706	alive	83.9	189.2
510	12	510018	Ulmus laciniata	0.56	0.4	3.519	alive	80.56	185.4
510	12	510021	Padus racemosa	2.5	1.13	3.268	alive	82.5	186.13
510	12	510022	Ulmus laciniata	2.5	2.9	3.559	alive	82.5	187.9
601	12	601012	Syringa reticulata	0.96	2.5	2.013	alive	100.96	7.5
601	12	601014	Acer triflorum	1.77	2.5	3.996	alive	101.77	7.5
601	12	601016	Syringa reticulata	2.68	2.8	1.474	alive	102.68	7.8
601	12	601018	Syringa reticulata	3	1.92	1.565	alive	103	6.92
602	12	602011	Acer mono	1.1	4.6	3.75	alive	101.1	29.6
602	12	602013	Acer mono	3.2	4.3	3.764	alive	103.2	29.3
602	12	602015	Acer mono	1.58	4.1	4.5	alive	101.58	29.1
603	12	603013	Acer mono	3.72	2.4	2.275	alive	103.72	47.4
603	12	603016	Acer mono	3.3	3.9	2.367	alive	103.3	48.9
604	12	604010	Acer mono	1.46	0.26	2.768	alive	101.46	65.26
604	12	604011	Acer mono	0	3.16	3.282	alive	100	68.16
604	12	604012	Acer triflorum	2.5	5	3.017	alive	102.5	70
604	12	604015	Acer mono	2.1	3.02	3.143	alive	102.1	68.02
604	12	604020	Acer mono	3.6	0.4	3.84	alive	103.6	65.4
605	12	605014	Acer mono	3.6	3.1	3.682	alive	103.6	88.1
606	12	606008	Acer mono	0.8	1	3.203	alive	100.8	106
606	12	606009	Acer mono	1	0.56	2.019	alive	101	105.56
606	12	606010	Acer mono	0.63	1.9	2.361	alive	100.63	106.9
606	12	606011	Acer mono	2.3	3.1	3.724	alive	102.3	108.1
606	12	606012	Acer mono	2.42	1.1	2.512	alive	102.42	106.1
606	12	606013	Acer mono	1.95	1.5	1.214	alive	101.95	106.5
606	12	606014	Acer mono	2.36	1	1	alive	102.36	106
606	12	606015	Ulmus laciniata	2.76	0.42	3.907	alive	102.76	105.42
606	12	606016	Acer mono	5	0	1.589	alive	105	105
607	12	607014	Syringa reticulata	0.5	0.44	2.308	alive	100.5	125.44
607	12	607015	Ulmus laciniata	0.82	1.35	3.118	alive	100.82	126.35
607	12	607018	Acer mono	1.1	3.48	1.205	alive	101.1	128.48
607	12	607020	Ulmus laciniata	2.72	5	1.944	alive	102.72	130
607	12	607021	Syringa reticulata	3.2	3.6	3.195	alive	103.2	128.6
607	12	607023	Syringa reticulata	3	2	2.689	alive	103	127
607	12	607024	Ulmus laciniata	2.86	1.32	4.028	alive	102.86	126.32
607	12	607026	Acer triflorum	4.35	2	3.549	alive	104.35	127
607	12	607027	Acer mono	4.52	2.82	1.261	alive	104.52	127.82
608	12	608015	Ulmus laciniata	2.26	0	3.429	alive	102.26	145
608	12	608017	Ulmus laciniata	0.8	0.6	2.238	alive	100.8	145.6
608	12	608019	Acer mono	0.3	2.38	1.275	alive	100.3	147.38
608	12	608022	Ulmus laciniata	0	5	1.782	alive	100	150
608	12	608023	Acer mono	2.5	4.17	1.422	alive	102.5	149.17
608	12	608024	Ulmus laciniata	2.3	3.76	2.141	alive	102.3	148.76
609	12	609009	Ulmus laciniata	3.2	2.68	3.11	alive	103.2	167.68
609	12	609010	Ulmus laciniata	1.98	1.36	1.631	alive	101.98	166.36
609	12	609011	Ulmus laciniata	1.85	2.6	1.77	alive	101.85	167.6
609	12	609014	Fraxinus rhynchophylla	2.3	4.58	1.4	alive	102.3	169.58
610	12	610019	Ulmus laciniata	3.8	2.07	3.692	alive	103.8	187.07
610	12	610020	Acer mono	4.38	2.1	1.269	alive	104.38	187.1
610	12	610021	Acer mono	4.6	1.8	1.42	alive	104.6	186.8
610	12	610022	Ulmus laciniata	4.5	2.46	3.911	alive	104.5	187.46
610	12	610023	Ulmus laciniata	2.9	1.7	2.33	alive	102.9	186.7
610	12	610024	Ulmus laciniata	2.4	2.66	3.204	alive	102.4	187.66
701	12	701020	Syringa reticulata	1.5	0.94	2.635	alive	121.5	5.94
701	12	701022	Acer mono	0.48	0.82	1.908	alive	120.48	5.82
701	12	701023	Acer mono	0.4	3.9	1.22	alive	120.4	8.9
701	12	701024	Acer mono	1.4	2.1	2.576	alive	121.4	7.1
701	12	701025	Acer mono	2.94	2	1.704	alive	122.94	7
701	12	701027	Acer mono	4.17	4.62	3.319	alive	124.17	9.62
701	12	701030	Fraxinus rhynchophylla	3.57	0	2.024	alive	123.57	5
702	12	702012	Syringa reticulata	1	2	3.021	alive	121	27
702	12	702013	Acer mono	4.5	1.6	4.807	alive	124.5	26.6
703	12	703008	Acer mono	3.1	3.6	2.623	alive	123.1	48.6
704	12	704008	Acer mono	4.7	0	4.15	alive	124.7	65
704	12	704009	Syringa reticulata	3.4	1.53	3.567	alive	123.4	66.53
704	12	704011	Acer mono	3.9	2.73	4.737	alive	123.9	67.73
704	12	704012	Acer mono	1.93	1.6	3.512	alive	121.93	66.6
704	12	704013	Acer mono	0	1.86	3.214	alive	120	66.86
704	12	704014	Acer mono	0.6	2.3	2.047	alive	120.6	67.3
704	12	704015	Acer mono	0.5	3.7	2.596	alive	120.5	68.7
706	12	706007	Acer mono	1.2	0.6	1.004	alive	121.2	105.6
706	12	706008	Acer triflorum	0	4	3.47	alive	120	109
706	12	706012	Syringa reticulata	4.8	4.7	1.692	alive	124.8	109.7
706	12	706013	Acer mono	4.8	1	1.484	alive	124.8	106
707	12	707010	Ulmus laciniata	1	4	2.224	dead top	121	129
707	12	707011	Ulmus laciniata	2.8	3	3.193	alive	122.8	128
707	12	707012	Ulmus laciniata	4.8	2.8	1.616	dead top	124.8	127.8
707	12	707013	Syringa reticulata	4	2.5	1.741	alive	124	127.5
708	12	708009	Acer mono	5	0.8	1.688	alive	125	145.8
708	12	708010	Ulmus laciniata	1.2	1	4.206	alive	121.2	146
708	12	708011	Ulmus laciniata	0.8	4.6	2.24	alive	120.8	149.6
708	12	708013	Ulmus laciniata	2.5	1	2.017	alive	122.5	146
708	12	708014	Ulmus laciniata	3.5	1	1.867	alive	123.5	146
708	12	708015	Ulmus laciniata	4	3	4.374	alive	124	148
709	12	709016	Acer mono	1.5	1	1.09	alive	121.5	166
709	12	709021	Ulmus laciniata	3.1	0.8	2.304	alive	123.1	165.8
709	12	709022	Ulmus laciniata	3.5	0.4	2.372	alive	123.5	165.4
710	12	710020	Ulmus laciniata	1	4.8	1.649	alive	121	189.8
710	12	710022	Acer tegmentosum	2.5	3	3.869	alive	122.5	188
710	12	710026	Ulmus laciniata	4.5	1.5	2.09	alive	124.5	186.5
710	12	710027	Ulmus laciniata	3	0.8	4.372	alive	123	185.8
710	12	710029	Syringa reticulata	4.3	4.5	2.362	alive	124.3	189.5
710	12	710023	Fraxinus rhynchophylla	3.2	2.5	5.955	alive	123.2	187.5
801	12	801012	Acer mono	0.84	2	1.164	alive	140.84	7
801	12	801013	Acer mono	0.6	2.08	1.056	alive	140.6	7.08
801	12	801014	Ulmus laciniata	2.04	0.52	4.353	alive	142.04	5.52
801	12	801015	Acer mono	3.4	1.85	1.886	alive	143.4	6.85
802	12	802018	Acer mono	1.6	2.36	2.469	alive	141.6	27.36
802	12	802020	Acer mono	2.4	1.42	3.793	alive	142.4	26.42
802	12	802022	Acer mono	4.18	0.24	3.438	alive	144.18	25.24
802	12	802023	Acer mono	4.58	3.16	3.985	alive	144.58	28.16
802	12	802025	Acer mono	2.96	3.66	3.252	alive	142.96	28.66
802	12	802017	Fraxinus rhynchophylla	0	0.8	1.985	alive	140	25.8
802	12	802019	Fraxinus rhynchophylla	2.62	4.17	1.869	alive	142.62	29.17
802	12	802021	Fraxinus rhynchophylla	3.16	1.5	3.359	alive	143.16	26.5
802	12	802024	Fraxinus rhynchophylla	2.86	4.18	2.906	alive	142.86	29.18
803	12	803004	Acer mono	0.6	2.94	2.695	alive	140.6	47.94
803	12	803008	Acer mono	0.94	3.08	4.001	alive	140.94	48.08
803	12	803011	Syringa reticulata	2.94	3.1	4.002	alive	142.94	48.1
803	12	803012	Fraxinus rhynchophylla	3.45	2.7	1.516	lodging	143.45	47.7
804	12	804015	Acer mono	0.31	0.75	4.759	alive	140.31	65.75
804	12	804017	Acer mono	1.2	3	4.022	alive	141.2	68
804	12	804018	Acer mono	0.92	2.89	3.575	alive	140.92	67.89
804	12	804021	Padus racemosa	0.77	4.9	4.679	alive	140.77	69.9
805	12	805006	Acer mono	2.97	4.32	1.783	alive	142.97	89.32
805	12	805010	Acer pseudo-sieboldianum	4.12	0.6	2.534	alive	144.12	85.6
805	12	805004	Fraxinus rhynchophylla	0.8	2.4	1.627	alive	140.8	87.4
806	12	806010	Acer mono	4.7	4	2.368	alive	144.7	109
806	12	806013	Acer mono	2.45	4	4.653	alive	142.45	109
807	12	807007	Syringa reticulata	2.61	1.5	1.307	alive	142.61	126.5
807	12	807008	Ulmus laciniata	0.7	1.57	1.478	alive	140.7	126.57
808	12	808013	Ulmus laciniata	3.12	4.9	3.588	alive	143.12	149.9
808	12	808016	Ulmus laciniata	2.7	0.78	2.07	alive	142.7	145.78
808	12	808017	Ulmus laciniata	3.9	1.11	3.79	alive	143.9	146.11
809	12	809019	Acer mono	0	1	2.5	alive	140	166
809	12	809020	Acer mono	0	0.6	1.4	alive	140	165.6
809	12	809026	Ulmus laciniata	1.83	1.66	3.5	alive	141.83	166.66
809	12	809027	Acer mono	2.44	1.82	2.4	alive	142.44	166.82
809	12	809030	Ulmus laciniata	2.9	2.08	4.7	alive	142.9	167.08
809	12	809032	Ulmus laciniata	4.59	1.82	2.9	alive	144.59	166.82
810	12	810007	Acer tegmentosum	0	1.52	4.2	alive	140	186.52
810	12	810008	Acer tegmentosum	0.6	1	4.7	lodging	140.6	186
810	12	810011	Acer mono	0.55	4.18	1.8	alive	140.55	189.18
810	12	810016	Acer mono	5	3.2	1.5	alive	145	188.2
901	12	901004	Syringa reticulata	3	1.76	3.8	alive	163	6.76
902	12	902010	Syringa reticulata	1.88	1.8	3.5	alive	161.88	26.8
902	12	902008	Fraxinus rhynchophylla	3	2.2	1.6	alive	163	27.2
902	12	902012	Fraxinus rhynchophylla	1.8	3.05	2.7	alive	161.8	28.05
903	12	903013	Acer mono	3.55	0	1.8	alive	163.55	45
903	12	903011	Fraxinus rhynchophylla	3.5	0.6	3	alive	163.5	45.6
904	12	904013	Acer mono	4.4	1.39	2.954	alive	164.4	66.39
905	12	905010	Acer mono	1.07	0.7	2.607	alive	161.07	85.7
905	12	905013	Acer mono	2.1	2.66	3.541	alive	162.1	87.66
905	12	905014	Acer mono	2.87	4	3.76	alive	162.87	89
906	12	906011	Acer mono	0.43	2.23	1.636	alive	160.43	107.23
906	12	906012	Ulmus laciniata	2.22	2.05	1.613	alive	162.22	107.05
906	12	906016	Padus racemosa	2.6	0.21	2.861	lodging	162.6	105.21
906	12	906017	Acer mono	3.3	0.75	2.101	alive	163.3	105.75
906	12	906019	Ulmus laciniata	2.82	2.62	3.213	alive	162.82	107.62
907	12	907009	Ulmus laciniata	1.78	0.84	1.85	alive	161.78	125.84
907	12	907011	Ulmus laciniata	0	3.2	2.063	alive	160	128.2
907	12	907016	Acer mono	4.42	0	2.704	alive	164.42	125
908	12	908009	Ulmus laciniata	1.5	1.54	2.5	alive	161.5	146.54
908	12	908011	Ulmus laciniata	1.61	0.6	3.6	alive	161.61	145.6
908	12	908015	Acer mono	0.4	2.1	2.5	alive	160.4	147.1
909	12	909018	Acer mono	0.95	3.28	2.3	alive	160.95	168.28
909	12	909019	Acer tegmentosum	1.8	2.52	3.9	alive	161.8	167.52
909	12	909021	Acer mono	1.1	3.95	2.5	alive	161.1	168.95
909	12	909022	Acer mono	1.02	4.32	2	alive	161.02	169.32
909	12	909024	Acer mono	2.3	4.33	1.7	alive	162.3	169.33
909	12	909026	Ulmus laciniata	3.86	2.89	2	alive	163.86	167.89
909	12	909027	Acer mono	2.96	2.8	2.1	alive	162.96	167.8
909	12	909028	Acer mono	4.38	1.8	2	alive	164.38	166.8
909	12	909029	Acer mono	4.77	1.57	4.5	alive	164.77	166.57
910	12	910013	Acer mono	1.16	1.7	1.5	alive	161.16	186.7
910	12	910017	Acer mono	1.7	2.86	1.4	alive	161.7	187.86
910	12	910019	Acer mono	3.97	4.25	2.2	alive	163.97	189.25
910	12	910022	Fraxinus rhynchophylla	4	1.08	7.9	alive	164	186.08
1001	12	1001006	Acer triflorum	1.2	3.1	2	alive	181.2	8.1
1001	12	1001007	Acer triflorum	0.9	0.8	2	alive	180.9	5.8
1001	12	1001009	Syringa reticulata	4.7	4	2	alive	184.7	9
1001	12	1001010	Acer triflorum	3.8	1.6	2.5	alive	183.8	6.6
1002	12	1002003	Syringa reticulata	1.2	3.6	3	alive	181.2	28.6
1002	12	1002005	Syringa reticulata	3.4	3.3	2.3	alive	183.4	28.3
1003	12	1003006	Acer mono	1.1	2.6	3.5	alive	181.1	47.6
1003	12	1003007	Acer mono	1.6	3.3	3.5	alive	181.6	48.3
1003	12	1003008	Acer mono	1	3.4	4.8	alive	181	48.4
1003	12	1003010	Acer mono	0.35	4.5	4	alive	180.35	49.5
1003	12	1003012	Acer mono	2.6	4.8	4	alive	182.6	49.8
1004	12	1004015	Acer pseudo-sieboldianum	3.6	4.4	2.415	alive	183.6	69.4
1004	12	1004016	Acer mono	4.6	4.7	3.414	alive	184.6	69.7
1004	12	1004018	Acer mono	3.3	1.92	3.281	alive	183.3	66.92
1004	12	1004019	Acer mono	4.6	1.25	3.769	alive	184.6	66.25
1005	12	1005004	Acer mono	1.3	2.3	1.293	alive	181.3	87.3
1005	12	1005005	Acer mono	2	2	1.13	alive	182	87
1005	12	1005006	Acer mono	3.5	2.24	1.276	alive	183.5	87.24
1005	12	1005007	Padus racemosa	2.4	3.7	1.172	alive	182.4	88.7
1006	12	1006018	Acer mono	0.6	0.1	1.517	alive	180.6	105.1
1006	12	1006019	Ulmus laciniata	1	1.1	2.64	alive	181	106.1
1006	12	1006022	Acer mono	0.5	3.4	1.485	alive	180.5	108.4
1006	12	1006023	Ulmus laciniata	0.75	4.2	1.703	alive	180.75	109.2
1006	12	1006024	Acer mono	1.4	5	1.15	alive	181.4	110
1006	12	1006026	Acer mono	2.6	3.8	3.597	alive	182.6	108.8
1006	12	1006027	Padus racemosa	2.6	2.85	3.076	alive	182.6	107.85
1006	12	1006029	Acer mono	4	3.7	3.083	alive	184	108.7
1006	12	1006032	Acer mono	2.4	3.8	3.275	alive	182.4	108.8
1007	12	1007015	Ulmus laciniata	1	0.66	4.255	alive	181	125.66
1007	12	1007017	Syringa reticulata	2.4	3.7	2.245	alive	182.4	128.7
1007	12	1007020	Syringa reticulata	3	1.9	1.931	alive	183	126.9
1007	12	1007022	Syringa reticulata	3.5	0.23	3.129	alive	183.5	125.23
1008	12	1008017	Carpinus cordata	2.6	2.3	1.354	alive	182.6	147.3
1010	12	1010008	Ulmus laciniata	2.04	0.5	4.216	alive	182.04	185.5
1010	12	1010012	Ulmus laciniata	4.5	1.85	1.848	alive	184.5	186.85
101	13	101018	Ulmus laciniata	0.55	2.5	3.495	alive	5.55	7.5
101	13	101020	Syringa reticulata	2.5	0	1.436	alive	7.5	5
103	13	103013	Acer mono	2.4	4.5	3.759	alive	7.4	49.5
103	13	103014	Acer mono	2.7	2.62	2.225	alive	7.7	47.62
103	13	103016	Padus racemosa	3.87	2.3	1.924	alive	8.87	47.3
103	13	103017	Padus racemosa	4.1	1.9	1.745	alive	9.1	46.9
104	13	104008	Syringa reticulata	1.1	3.1	1.324	lodging	6.1	68.1
104	13	104010	Ulmus laciniata	3.1	0	2.345	alive	8.1	65
104	13	104011	Acer mono	3.04	0.25	3.683	alive	8.04	65.25
105	13	105015	Syringa reticulata	0.72	3.88	2.105	alive	5.72	88.88
105	13	105016	Acer mono	2.3	3.5	4.8	alive	7.3	88.5
107	13	107012	Acer mono	1.34	1.5	1.87	alive	6.34	126.5
107	13	107013	Acer mono	1.9	0.9	4.183	alive	6.9	125.9
107	13	107014	Acer mono	0	0	3.351	alive	5	125
107	13	107016	Acer mono	5	1.1	1.039	alive	10	126.1
108	13	108012	Sorbus alnifolia	4.26	5	1.176	alive	9.26	150
108	13	108014	Acer pseudo-sieboldianum	3.57	1.67	4.445	alive	8.57	146.67
108	13	108015	Acer pseudo-sieboldianum	3.57	1.67	4.668	alive	8.57	146.67
201	13	201014	Acer mono	0.64	2.8	1.559	alive	25.64	7.8
201	13	201015	Ulmus laciniata	1.5	2.5	2.558	alive	26.5	7.5
201	13	201016	Acer mono	1	2.1	1.228	alive	26	7.1
201	13	201017	Ulmus laciniata	2.4	5	2.331	alive	27.4	10
201	13	201019	Acer mono	3.07	2.46	2.082	alive	28.07	7.46
201	13	201020	Acer mono	3.5	2.1	2.053	alive	28.5	7.1
201	13	201021	Acer mono	3.94	1.6	1.858	alive	28.94	6.6
201	13	201022	Acer mono	2.2	1.1	1.491	alive	27.2	6.1
201	13	201023	Acer mono	3.7	0	2.448	alive	28.7	5
202	13	202025	Acer pseudo-sieboldianum	0	3.4	2.556	alive	25	28.4
202	13	202026	Acer pseudo-sieboldianum	1	4.24	3.144	alive	26	29.24
202	13	202027	Syringa reticulata	1.43	5	1.927	alive	26.43	30
202	13	202030	Acer mono	2.7	3.9	2.676	alive	27.7	28.9
202	13	202031	Acer mono	2.77	2.95	2.252	alive	27.77	27.95
202	13	202035	Acer mono	2.65	2.12	4.522	alive	27.65	27.12
203	13	203019	Padus racemosa	0	1.1	3.457	alive	25	46.1
203	13	203020	Carpinus cordata	0.35	0.3	3.555	alive	25.35	45.3
203	13	203021	Padus racemosa	1.1	1.3	2.403	alive	26.1	46.3
203	13	203022	Acer mono	2.7	0.94	2.375	alive	27.7	45.94
203	13	203024	Padus racemosa	1.03	5	1.972	alive	26.03	50
204	13	204015	Syringa reticulata	2.55	2.29	2.696	alive	27.55	67.29
204	13	204016	Syringa reticulata	3.1	2.29	2.693	alive	28.1	67.29
204	13	204017	Syringa reticulata	3.65	2.29	2.859	alive	28.65	67.29
204	13	204018	Syringa reticulata	2.36	3.29	3.102	alive	27.36	68.29
204	13	204019	Syringa reticulata	1.59	4.2	2.809	alive	26.59	69.2
204	13	204020	Ulmus laciniata	4.03	2.84	1.574	alive	29.03	67.84
205	13	205017	Acer mono	3.53	3.83	1.757	alive	28.53	88.83
206	13	206013	Ulmus laciniata	2.15	2.1	3.421	alive	27.15	107.1
206	13	206014	Syringa reticulata	0.6	0.65	2.363	alive	25.6	105.65
207	13	207013	Acer mono	2.58	4.1	3.358	alive	27.58	129.1
208	13	208024	Acer mono	1.46	0.3	2.75	alive	26.46	145.3
208	13	208025	Acer mono	1.46	0.3	2.096	alive	26.46	145.3
208	13	208026	Acer mono	2.5	2.6	2.171	alive	27.5	147.6
208	13	208027	Acer mono	2.98	4.32	1.805	alive	27.98	149.32
208	13	208028	Acer mono	3.84	4.75	2.357	alive	28.84	149.75
208	13	208029	Acer mono	3.87	4.06	2.113	alive	28.87	149.06
208	13	208031	Acer mono	3.3	2.52	1.317	alive	28.3	147.52
208	13	208032	Padus racemosa	3.36	0.84	1.483	alive	28.36	145.84
209	13	209013	Acer pseudo-sieboldianum	0.4	4.05	4.513	alive	25.4	169.05
209	13	209016	Carpinus cordata	4	4.2	3.071	alive	29	169.2
209	13	209015	Fraxinus rhynchophylla	2.2	4.43	6.4	alive	27.2	169.43
210	13	210008	Carpinus cordata	0.75	3.3	2.595	alive	25.75	188.3
210	13	210010	Carpinus cordata	2	4.1	3.826	alive	27	189.1
210	13	210012	Acer pseudo-sieboldianum	3.77	2.5	4.834	alive	28.77	187.5
210	13	210013	Acer pseudo-sieboldianum	4.27	2.4	4.598	alive	29.27	187.4
210	13	210017	Carpinus cordata	3.58	2.5	2.936	alive	28.58	187.5
301	13	301026	Syringa reticulata	0.63	4.8	3.178	alive	45.63	9.8
301	13	301027	Syringa reticulata	1.9	5	1.796	alive	46.9	10
301	13	301029	Syringa reticulata	1.1	3.1	2.139	alive	46.1	8.1
301	13	301030	Ulmus laciniata	2	3.08	4.742	alive	47	8.08
301	13	301031	Syringa reticulata	1.6	3.1	1.446	alive	46.6	8.1
301	13	301033	Syringa reticulata	3.3	3.9	1.515	alive	48.3	8.9
302	13	302028	Ulmus laciniata	2.6	3.5	1.858	alive	47.6	28.5
302	13	302033	Acer pseudo-sieboldianum	0.4	1.45	2.015	alive	45.4	26.45
302	13	302034	Acer pseudo-sieboldianum	0.4	1.45	1.935	alive	45.4	26.45
302	13	302035	Acer mono	1.44	0.92	2.336	alive	46.44	25.92
302	13	302038	Ulmus laciniata	3.1	2.04	1.626	alive	48.1	27.04
302	13	302039	Acer mono	2.5	3.6	2.103	alive	47.5	28.6
302	13	302030	Fraxinus rhynchophylla	2.7	3.74	2.449	alive	47.7	28.74
303	13	303019	Acer mono	1.32	0	2.606	alive	46.32	45
303	13	303020	Ulmus laciniata	1.58	1.56	1.738	alive	46.58	46.56
303	13	303021	Acer mono	3.4	1.9	1.546	alive	48.4	46.9
303	13	303022	Ulmus laciniata	5	0	3.087	alive	50	45
304	13	304014	Syringa reticulata	1.07	1	3.146	alive	46.07	66
304	13	304016	Acer mono	2.3	0.7	4.698	alive	47.3	65.7
304	13	304017	Acer mono	1.2	3.3	2.201	alive	46.2	68.3
304	13	304019	Acer mono	1.4	3.82	1.603	alive	46.4	68.82
305	13	305010	Syringa reticulata	4.3	1.6	1.776	lodging	49.3	86.6
306	13	306014	Syringa reticulata	2.5	2.5	3.966	alive	47.5	107.5
306	13	306016	Syringa reticulata	1.5	2.5	2.452	alive	46.5	107.5
306	13	306017	Syringa reticulata	4.1	3.08	1.906	alive	49.1	108.08
307	13	307014	Acer mono	0.32	0.67	2.082	alive	45.32	125.67
307	13	307015	Acer mono	2.4	0.92	2.119	alive	47.4	125.92
308	13	308019	Ulmus laciniata	0.44	3.52	2.894	alive	45.44	148.52
308	13	308020	Ulmus laciniata	0.25	3.5	2.24	alive	45.25	148.5
308	13	308021	Acer mono	0.55	2.5	1.321	alive	45.55	147.5
308	13	308022	Acer triflorum	0.45	2.34	1.161	alive	45.45	147.34
308	13	308024	Acer mono	2.04	0.62	1.52	alive	47.04	145.62
308	13	308025	Acer mono	1.75	0.6	2.395	alive	46.75	145.6
308	13	308026	Acer mono	1.7	1.9	4.265	alive	46.7	146.9
308	13	308027	Acer mono	2.77	2.87	1.33	alive	47.77	147.87
309	13	309037	Acer mono	0.8	4.5	1.193	alive	45.8	169.5
309	13	309038	Acer mono	2.8	4.54	3.113	alive	47.8	169.54
309	13	309041	Acer mono	2.9	2.6	1.674	alive	47.9	167.6
309	13	309043	Acer triflorum	2.9	0.9	1.925	alive	47.9	165.9
309	13	309044	Acer mono	1.56	1	1.456	alive	46.56	166
309	13	309046	Acer mono	2.8	0.5	2.436	alive	47.8	165.5
309	13	309047	Acer mono	4	0	1.386	alive	49	165
309	13	309048	Acer mono	4	0	1.404	alive	49	165
309	13	309236	Sorbus alnifolia	0.52	0.43	2.487	alive	45.52	165.43
309	13	309039	Fraxinus rhynchophylla	4.7	4.63	2.596	alive	49.7	169.63
310	13	310025	Acer pseudo-sieboldianum	2.3	3.6	2.228	alive	47.3	188.6
310	13	310026	Acer tegmentosum	0.4	2.5	1.781	alive	45.4	187.5
310	13	310027	Acer tegmentosum	3.7	2	1.83	alive	48.7	187
310	13	310029	Acer pseudo-sieboldianum	4.3	2	3.285	alive	49.3	187
310	13	310030	Fraxinus rhynchophylla	4.2	1.5	5.5	alive	49.2	186.5
401	13	401021	Acer mono	0.2	1.8	3.21	alive	65.2	6.8
401	13	401023	Acer pseudo-sieboldianum	0.8	0	1.983	alive	65.8	5
401	13	401024	Acer mono	1	3.9	1.282	alive	66	8.9
401	13	401025	Acer mono	0.8	3.1	1.788	alive	65.8	8.1
401	13	401026	Acer triflorum	1.3	3.8	1.071	alive	66.3	8.8
401	13	401030	Carpinus cordata	0.4	1.9	2.561	alive	65.4	6.9
401	13	401033	Acer mono	3.5	3	2.423	alive	68.5	8
401	13	401037	Carpinus cordata	4.5	1.4	3.221	alive	69.5	6.4
402	13	402017	Acer mono	1.9	3.55	2.917	alive	66.9	28.55
403	13	403016	Syringa reticulata	4.2	1.8	2.822	alive	69.2	46.8
404	13	404015	Acer pseudo-sieboldianum	1.6	3.4	3.606	alive	66.6	68.4
404	13	404016	Acer mono	1.7	1.7	4.311	alive	66.7	66.7
404	13	404017	Acer mono	2.6	0.9	2.856	alive	67.6	65.9
404	13	404020	Acer mono	3.8	3.6	2.772	alive	68.8	68.6
407	13	407019	Acer triflorum	0.95	2.44	2.93	alive	65.95	127.44
407	13	407020	Syringa reticulata	0.6	2.8	2.747	alive	65.6	127.8
407	13	407023	Acer mono	3.8	4.5	2.136	alive	68.8	129.5
407	13	407024	Syringa reticulata	0	0.5	1.788	alive	65	125.5
407	13	407025	Acer mono	2.3	0	3.665	alive	67.3	125
407	13	407027	Acer mono	4.5	0.8	3.662	alive	69.5	125.8
408	13	408027	Acer mono	1.4	4	1.396	alive	66.4	149
408	13	408028	Acer mono	1.3	2.9	2.318	alive	66.3	147.9
408	13	408033	Acer mono	2.3	1.82	1.895	alive	67.3	146.82
408	13	408035	Acer pseudo-sieboldianum	2.5	0	3.721	alive	67.5	145
408	13	408037	Acer mono	4.7	1.9	4.144	alive	69.7	146.9
408	13	408039	Acer pseudo-sieboldianum	4	2.6	3.159	alive	69	147.6
408	13	408041	Acer mono	3.3	2.6	1.406	alive	68.3	147.6
408	13	408043	Acer pseudo-sieboldianum	3.9	5	1.906	alive	68.9	150
409	13	409038	Acer mono	0.5	1.9	3.831	alive	65.5	166.9
410	13	410051	Ulmus laciniata	4.5	3.5	4.182	alive	69.5	188.5
410	13	410054	Ulmus laciniata	4	1.5	3.098	alive	69	186.5
410	13	410059	Tilia amurensis	2	0.8	3.069	alive	67	185.8
501	13	501009	Ulmus laciniata	2.5	1.16	2.996	alive	87.5	6.16
501	13	501012	Acer mono	3	3.8	1.982	alive	88	8.8
502	13	502018	Acer mono	3	4.5	3.573	alive	88	29.5
502	13	502019	Acer triflorum	3.4	5	2.944	alive	88.4	30
502	13	502020	Syringa reticulata	2.8	2.6	1.851	alive	87.8	27.6
502	13	502021	Acer mono	2.1	1.7	2.608	alive	87.1	26.7
503	13	503013	Acer triflorum	2.3	0	2.47	alive	87.3	45
504	13	504024	Acer mono	1.67	0	3.431	alive	86.67	65
504	13	504025	Acer mono	2.3	0.9	3.907	alive	87.3	65.9
504	13	504026	Acer triflorum	2.2	2.5	2.779	alive	87.2	67.5
505	13	505017	Fraxinus rhynchophylla	4	2.5	2.354	alive	89	87.5
506	13	506017	Acer mono	1	2.5	4.211	alive	86	107.5
506	13	506018	Ulmus laciniata	0.3	1.3	3.243	alive	85.3	106.3
506	13	506019	Ulmus laciniata	1.5	2	2.736	alive	86.5	107
506	13	506020	Acer mono	1.5	2	1.226	alive	86.5	107
506	13	506021	Syringa reticulata	2.5	1	1.308	alive	87.5	106
507	13	507014	Syringa reticulata	0.8	4.2	2.199	alive	85.8	129.2
507	13	507016	Acer mono	2	3.7	1.75	alive	87	128.7
507	13	507017	Acer mono	2.5	1.7	1.66	alive	87.5	126.7
508	13	508020	Acer mono	0	4.7	3.721	alive	85	149.7
508	13	508022	Acer pseudo-sieboldianum	2.55	4.5	4.034	alive	87.55	149.5
508	13	508024	Acer pseudo-sieboldianum	3.2	3.6	4.639	alive	88.2	148.6
508	13	508025	Acer pseudo-sieboldianum	5	3.7	2.342	alive	90	148.7
509	13	509023	Acer mono	0.97	1.66	1.647	alive	85.97	166.66
509	13	509025	Ulmus laciniata	2.57	2.96	1.8	alive	87.57	167.96
509	13	509030	Acer mono	4.3	3.2	2.827	alive	89.3	168.2
509	13	509033	Padus racemosa	3.4	0	4.55	alive	88.4	165
510	13	510026	Ulmus laciniata	0.3	5	1.985	alive	85.3	190
510	13	510031	Ulmus laciniata	1.65	1.9	3.376	alive	86.65	186.9
510	13	510032	Syringa reticulata	4.3	4.8	2.517	alive	89.3	189.8
510	13	510033	Ulmus laciniata	4.5	0.45	3.519	alive	89.5	185.45
601	13	601023	Ulmus laciniata	1.72	2.5	3.293	alive	106.72	7.5
601	13	601028	Acer mono	3.9	3.7	2.526	alive	108.9	8.7
601	13	601029	Acer mono	3.86	3.4	1.744	alive	108.86	8.4
602	13	602024	Acer mono	3.9	3.8	3.738	alive	108.9	28.8
602	13	602025	Acer mono	4.75	4.8	2.92	alive	109.75	29.8
602	13	602026	Acer mono	4.56	2.3	2.04	alive	109.56	27.3
604	13	604026	Ulmus laciniata	4	1.1	2.248	alive	109	66.1
605	13	605018	Padus racemosa	1.2	3.94	4.228	alive	106.2	88.94
605	13	605019	Acer triflorum	2.9	4.84	2.126	alive	107.9	89.84
606	13	606017	Acer mono	0	3.7	1.405	alive	105	108.7
606	13	606020	Acer mono	2.61	0.46	1.152	alive	107.61	105.46
607	13	607028	Acer mono	1.2	3.77	2.711	alive	106.2	128.77
607	13	607029	Acer mono	1.4	3	2.736	alive	106.4	128
607	13	607030	Acer mono	1.5	1.9	2.847	alive	106.5	126.9
607	13	607031	Acer mono	1.7	2.5	4.057	alive	106.7	127.5
607	13	607032	Syringa reticulata	2.4	5	1.587	alive	107.4	130
607	13	607033	Acer mono	4.57	3.8	3.255	alive	109.57	128.8
607	13	607035	Acer mono	3.03	0.6	4.586	alive	108.03	125.6
608	13	608026	Acer mono	0.63	4.3	2.435	alive	105.63	149.3
608	13	608027	Ulmus laciniata	0.33	3.38	3.094	alive	105.33	148.38
608	13	608029	Acer mono	0.54	2.55	1.265	alive	105.54	147.55
608	13	608031	Ulmus laciniata	0.3	0	3.854	alive	105.3	145
608	13	608032	Syringa reticulata	1.2	0	1.269	alive	106.2	145
608	13	608034	Ulmus laciniata	2.52	1.83	2.749	alive	107.52	146.83
608	13	608036	Ulmus laciniata	4.06	2.7	3.073	alive	109.06	147.7
608	13	608038	Acer mono	4.04	4.4	1.159	alive	109.04	149.4
608	13	608039	Acer mono	3.6	4.4	1.149	alive	108.6	149.4
609	13	609015	Acer mono	0	2.94	2.044	alive	105	167.94
609	13	609016	Ulmus laciniata	0.31	1.32	4.325	alive	105.31	166.32
609	13	609017	Ulmus laciniata	1.38	0.78	4.778	alive	106.38	165.78
609	13	609019	Acer mono	2.2	0.76	1.557	alive	107.2	165.76
609	13	609020	Acer mono	2.2	0.63	1.335	alive	107.2	165.63
609	13	609021	Acer mono	3.55	1.24	1.34	alive	108.55	166.24
609	13	609022	Acer mono	4.2	1.41	2.355	alive	109.2	166.41
609	13	609023	Ulmus laciniata	4.4	2.54	2.874	alive	109.4	167.54
609	13	609025	Acer mono	3.8	3.64	2.005	alive	108.8	168.64
609	13	609026	Acer pseudo-sieboldianum	2.82	4.36	1.107	alive	107.82	169.36
609	13	609027	Ulmus laciniata	2.94	5	3.224	alive	107.94	170
609	13	609031	Acer mono	2.54	3.02	2.141	alive	107.54	168.02
609	13	609033	Acer mono	5	4.47	1.155	alive	110	169.47
610	13	610027	Ulmus laciniata	0.7	3.1	4.459	alive	105.7	188.1
610	13	610028	Ulmus laciniata	1.1	2.28	2.492	alive	106.1	187.28
610	13	610030	Acer tegmentosum	2.6	0.42	3.456	alive	107.6	185.42
610	13	610031	Acer tegmentosum	2.2	0	2.917	alive	107.2	185
610	13	610032	Acer tegmentosum	3.35	0.77	3.056	alive	108.35	185.77
610	13	610033	Ulmus laciniata	2.1	0.87	2.52	alive	107.1	185.87
610	13	610036	Ulmus laciniata	2.56	2.8	2.108	alive	107.56	187.8
610	13	610040	Ulmus laciniata	2.56	4.53	4.013	alive	107.56	189.53
610	13	610041	Syringa reticulata	3.82	4.1	1.721	alive	108.82	189.1
701	13	701034	Acer mono	0.92	1.9	1.335	alive	125.92	6.9
701	13	701035	Acer mono	1.8	1.84	2.851	alive	126.8	6.84
701	13	701036	Acer mono	2.1	1.6	1.286	alive	127.1	6.6
701	13	701037	Acer mono	1.44	2.5	3.347	alive	126.44	7.5
701	13	701039	Acer mono	1.4	4.85	2.092	alive	126.4	9.85
702	13	702015	Acer mono	1	0.2	2.908	alive	126	25.2
702	13	702018	Acer mono	2	5	2.026	alive	127	30
702	13	702022	Acer mono	4.5	2	2.526	alive	129.5	27
702	13	702023	Acer mono	4	1.5	1.763	alive	129	26.5
702	13	702024	Acer mono	4	3	4.058	alive	129	28
702	13	702017	Fraxinus rhynchophylla	1.2	4	4.168	alive	126.2	29
702	13	702020	Fraxinus rhynchophylla	4	4	6.269	alive	129	29
703	13	703016	Acer pseudo-sieboldianum	1.8	0.6	4.66	alive	126.8	45.6
703	13	703018	Acer tegmentosum	3.7	1.86	1.895	alive	128.7	46.86
703	13	703019	Acer mono	3	2.24	3.157	alive	128	47.24
703	13	703020	Acer mono	2.5	3.24	2.611	alive	127.5	48.24
703	13	703023	Acer mono	1.8	3	1.906	alive	126.8	48
704	13	704017	Acer mono	3.7	5	4.534	alive	128.7	70
705	13	705013	Acer mono	0.7	0.87	2.813	alive	125.7	85.87
706	13	706014	Acer mono	1.5	0	2.552	lodging	126.5	105
706	13	706015	Padus racemosa	1.5	0	2.696	alive	126.5	105
706	13	706016	Acer mono	1.6	0	3.627	alive	126.6	105
707	13	707015	Syringa reticulata	2.2	4.7	2.106	alive	127.2	129.7
708	13	708017	Ulmus laciniata	1.2	2.5	1.949	alive	126.2	147.5
709	13	709029	Acer mono	0.2	1.5	2.891	alive	125.2	166.5
709	13	709030	Acer mono	1.5	1	1.956	alive	126.5	166
709	13	709033	Ulmus laciniata	2.5	2	3.187	alive	127.5	167
709	13	709034	Acer mono	3	0.8	2.424	alive	128	165.8
709	13	709035	Ulmus laciniata	2.5	0	3.01	alive	127.5	165
709	13	709036	Acer mono	2.8	3	2.85	alive	127.8	168
709	13	709037	Acer mono	4	4	2.289	alive	129	169
709	13	709041	Acer mono	4.5	2	1.393	alive	129.5	167
709	13	709042	Ulmus laciniata	4.7	0.9	2.616	alive	129.7	165.9
709	13	709043	Acer pseudo-sieboldianum	5	0.4	3.523	alive	130	165.4
709	13	709044	Ulmus laciniata	4.6	0.5	2.627	alive	129.6	165.5
709	13	709031	Fraxinus rhynchophylla	2	0.8	6.53	alive	127	165.8
710	13	710031	Acer mono	0.8	2.9	3.914	alive	125.8	187.9
710	13	710033	Ulmus laciniata	1.1	3.9	3.179	alive	126.1	188.9
710	13	710037	Ulmus laciniata	3.7	4.5	2.361	alive	128.7	189.5
710	13	710040	Acer mono	4	2.1	4.48	alive	129	187.1
710	13	710042	Carpinus cordata	2.06	1.7	3.525	alive	127.06	186.7
710	13	710038	Fraxinus rhynchophylla	1.7	2.5	3.281	alive	126.7	187.5
801	13	801019	Acer mono	1.55	3.6	2.724	alive	146.55	8.6
801	13	801023	Syringa reticulata	2.92	2.88	2.485	alive	147.92	7.88
801	13	801024	Carpinus cordata	2.7	0.9	4.278	alive	147.7	5.9
801	13	801026	Syringa reticulata	4.58	2.9	3.069	alive	149.58	7.9
801	13	801027	Acer mono	4.7	3.74	1.512	alive	149.7	8.74
801	13	801029	Syringa reticulata	3.85	4.44	1.888	alive	148.85	9.44
801	13	801028	Fraxinus rhynchophylla	4.28	4.85	2.489	alive	149.28	9.85
802	13	802027	Acer mono	2.6	3.8	4.13	alive	147.6	28.8
802	13	802028	Acer mono	2.96	4.43	3.465	alive	147.96	29.43
802	13	802034	Acer mono	3.47	1.6	3.983	alive	148.47	26.6
804	13	804023	Acer mono	0	3.78	1.21	alive	145	68.78
804	13	804025	Syringa reticulata	5	3.88	2.302	alive	150	68.88
805	13	805011	Ulmus laciniata	0.4	3.6	4.48	alive	145.4	88.6
805	13	805012	Acer mono	0.3	3.77	1.465	alive	145.3	88.77
805	13	805013	Acer mono	0.38	4.2	1.938	alive	145.38	89.2
805	13	805014	Carpinus cordata	0.51	4.18	1.935	alive	145.51	89.18
805	13	805015	Acer mono	2.66	5	2.066	alive	147.66	90
805	13	805016	Acer pseudo-sieboldianum	0.53	2.2	2.303	alive	145.53	87.2
805	13	805017	Acer pseudo-sieboldianum	0	1.7	2.959	alive	145	86.7
805	13	805018	Acer pseudo-sieboldianum	0	1.7	3.103	alive	145	86.7
805	13	805020	Acer mono	0.62	1.2	1.193	alive	145.62	86.2
805	13	805021	Ulmus laciniata	1.55	0.42	1.386	alive	146.55	85.42
805	13	805022	Ulmus laciniata	1.55	0.73	2.11	alive	146.55	85.73
805	13	805026	Acer pseudo-sieboldianum	3.48	3.48	2.034	alive	148.48	88.48
805	13	805030	Ulmus laciniata	3.3	2.3	1.52	alive	148.3	87.3
806	13	806016	Acer mono	1.4	3.96	1.782	alive	146.4	108.96
806	13	806018	Acer mono	0.58	1.14	1.64	alive	145.58	106.14
806	13	806021	Acer mono	4.67	4.73	1.908	alive	149.67	109.73
807	13	807012	Ulmus laciniata	0.4	0.61	4.68	alive	145.4	125.61
807	13	807015	Syringa reticulata	3.03	1.36	2.064	alive	148.03	126.36
808	13	808018	Syringa reticulata	5	2.9	1.804	alive	150	147.9
808	13	808019	Syringa reticulata	1.21	1.7	1.698	lodging	146.21	146.7
808	13	808024	Acer tegmentosum	2.68	5	3.632	alive	147.68	150
808	13	808025	Syringa reticulata	3.5	4	2.4	alive	148.5	149
808	13	808026	Syringa reticulata	4.1	0.92	2.074	alive	149.1	145.92
809	13	809033	Acer mono	0.71	1	1.7	alive	145.71	166
809	13	809035	Ulmus laciniata	0.94	1.1	2.5	alive	145.94	166.1
809	13	809037	Ulmus laciniata	0.48	3.77	3.4	alive	145.48	168.77
809	13	809040	Acer mono	3.35	4.29	1.5	alive	148.35	169.29
809	13	809041	Acer mono	3.26	4.9	3.3	alive	148.26	169.9
809	13	809043	Ulmus laciniata	2.27	1.4	3	alive	147.27	166.4
810	13	810018	Acer mono	0.7	3.44	1.5	alive	145.7	188.44
810	13	810020	Carpinus cordata	1.1	3.97	1.5	alive	146.1	188.97
810	13	810024	Ulmus laciniata	2.27	0.6	2	alive	147.27	185.6
810	13	810026	Acer mono	2.8	2.98	2.1	alive	147.8	187.98
810	13	810029	Acer mono	4.4	4.28	4	alive	149.4	189.28
810	13	810031	Ulmus laciniata	2.92	4.48	1.7	alive	147.92	189.48
901	13	901009	Syringa reticulata	0	2.4	4.2	alive	165	7.4
901	13	901010	Syringa reticulata	0.5	1.8	2	alive	165.5	6.8
901	13	901013	Acer mono	2.36	2.1	2	alive	167.36	7.1
901	13	901012	Fraxinus rhynchophylla	2.1	2.48	3.5	alive	167.1	7.48
902	13	902019	Fraxinus rhynchophylla	2.4	3.2	3	alive	167.4	28.2
903	13	903017	Fraxinus rhynchophylla	1.66	1.76	4.5	alive	166.66	46.76
905	13	905016	Acer mono	0.28	3.1	3.322	alive	165.28	88.1
905	13	905020	Acer mono	3.47	3.44	2.923	alive	168.47	88.44
905	13	905021	Acer mono	4.36	3.85	3.666	alive	169.36	88.85
905	13	905018	Fraxinus rhynchophylla	1.75	3	2.015	alive	166.75	88
906	13	906024	Syringa reticulata	1.33	2.68	1.697	alive	166.33	107.68
906	13	906025	Syringa reticulata	2.16	1.8	2.109	alive	167.16	106.8
906	13	906029	Ulmus laciniata	3.5	0.72	3.183	alive	168.5	105.72
906	13	906031	Acer mono	1.82	0.65	1.908	lean	166.82	105.65
907	13	907017	Ulmus laciniata	0	4.55	2.417	alive	165	129.55
907	13	907018	Acer mono	0	5	1.557	alive	165	130
907	13	907021	Syringa reticulata	3.91	4.4	1.922	alive	168.91	129.4
907	13	907023	Ulmus laciniata	3.16	2.96	4.5	alive	168.16	127.96
907	13	907024	Ulmus laciniata	2.46	0.73	4.8	alive	167.46	125.73
907	13	907026	Acer mono	3.42	1	1.7	alive	168.42	126
907	13	907027	Syringa reticulata	3.9	1.93	2	alive	168.9	126.93
908	13	908019	Ulmus laciniata	1.4	4.46	2.7	alive	166.4	149.46
908	13	908021	Ulmus laciniata	2.52	3.46	1.5	alive	167.52	148.46
908	13	908024	Ulmus laciniata	4.47	5	2.8	alive	169.47	150
908	13	908027	Ulmus laciniata	1.4	1.01	3.1	alive	166.4	146.01
908	13	908029	Syringa reticulata	2.88	0.5	1.7	alive	167.88	145.5
908	13	908030	Acer tegmentosum	4.22	0.5	4.3	alive	169.22	145.5
908	13	908026	Fraxinus rhynchophylla	2.59	1.42	6.5	alive	167.59	146.42
909	13	909030	Acer mono	0	2	4.8	alive	165	167
909	13	909033	Acer mono	0.37	4.15	2.8	alive	165.37	169.15
909	13	909036	Ulmus laciniata	3.52	1.05	2.7	alive	168.52	166.05
909	13	909037	Ulmus laciniata	3.8	0.25	2.8	alive	168.8	165.25
910	13	910023	Acer mono	0	3.32	2.9	alive	165	188.32
910	13	910024	Acer tegmentosum	0.5	1.1	2	lodging	165.5	186.1
910	13	910026	Acer tegmentosum	2.07	0	4	alive	167.07	185
910	13	910027	Acer mono	1.8	4.57	2.4	alive	166.8	189.57
910	13	910025	Fraxinus rhynchophylla	2.26	1.45	7.2	alive	167.26	186.45
1001	13	1001011	Syringa reticulata	0.2	2.5	1.05	alive	185.2	7.5
1001	13	1001012	Syringa reticulata	1.54	2.1	3.5	alive	186.54	7.1
1001	13	1001014	Syringa reticulata	2.9	2.4	1	alive	187.9	7.4
1001	13	1001015	Syringa reticulata	3	4.5	1	alive	188	9.5
1002	13	1002009	Syringa reticulata	4.5	2.4	2	alive	189.5	27.4
1002	13	1002010	Syringa reticulata	1.8	3.4	2	alive	186.8	28.4
1003	13	1003015	Syringa reticulata	1	1.2	2.5	alive	186	46.2
1003	13	1003016	Acer mono	1.2	1.7	4.2	alive	186.2	46.7
1003	13	1003018	Acer mono	4	4.3	1.8	alive	189	49.3
1004	13	1004024	Acer mono	2.1	3	3.439	alive	187.1	68
1004	13	1004026	Acer mono	2.54	0	3.009	alive	187.54	65
1004	13	1004028	Acer mono	3	4.2	3.722	alive	188	69.2
1005	13	1005011	Acer mono	0.5	3.5	1.681	alive	185.5	88.5
1005	13	1005013	Acer mono	4	3.4	1.209	alive	189	88.4
1006	13	1006034	Syringa reticulata	0.7	3.9	1.392	alive	185.7	108.9
1006	13	1006036	Padus racemosa	2.95	1.34	2.879	alive	187.95	106.34
1006	13	1006037	Ulmus laciniata	3.3	2.45	1.752	alive	188.3	107.45
1006	13	1006040	Syringa reticulata	3.5	3.1	1.887	alive	188.5	108.1
1007	13	1007024	Acer tegmentosum	0.2	1.13	4.736	alive	185.2	126.13
1007	13	1007027	Ulmus laciniata	1.57	3.2	3.201	alive	186.57	128.2
1007	13	1007028	Ulmus laciniata	3.2	3.8	1.437	alive	188.2	128.8
1007	13	1007030	Syringa reticulata	2.7	1.25	2.771	alive	187.7	126.25
1007	13	1007031	Syringa reticulata	1.94	0.15	1.825	alive	186.94	125.15
1008	13	1008020	Ulmus laciniata	2.2	4.2	2.61	alive	187.2	149.2
1008	13	1008021	Ulmus laciniata	1.34	4.1	1.318	alive	186.34	149.1
1009	13	1009021	Ulmus laciniata	2.1	1.75	3.854	alive	187.1	166.75
1009	13	1009022	Ulmus laciniata	4.2	3.4	3.202	alive	189.2	168.4
1010	13	1010013	Ulmus laciniata	1	0.76	2.718	alive	186	185.76
101	14	101025	Acer mono	2.3	4.6	3.073	alive	7.3	4.6
101	14	101027	Acer mono	2	2.2	2.249	alive	7	2.2
103	14	103022	Acer mono	2.2	1.5	2.737	alive	7.2	41.5
103	14	103025	Acer mono	0	3.25	1.792	alive	5	43.25
103	14	103026	Acer mono	2.48	4.3	1.193	alive	7.48	44.3
103	14	103028	Ulmus laciniata	3.56	3.6	3.182	alive	8.56	43.6
105	14	105025	Acer mono	3.1	3.4	1.666	lodging	8.1	83.4
105	14	105026	Ulmus laciniata	0.3	4	1.357	alive	5.3	84
106	14	106031	Acer mono	0.5	1.2	2.617	alive	5.5	101.2
107	14	107018	Acer mono	0	4.06	2.604	alive	5	124.06
107	14	107019	Acer mono	2.9	1.9	1.608	alive	7.9	121.9
107	14	107020	Acer mono	3.3	2.16	2.433	alive	8.3	122.16
107	14	107021	Acer mono	2.25	0.9	3.382	alive	7.25	120.9
107	14	107024	Acer mono	0.56	4.6	1.606	alive	5.56	124.6
108	14	108021	Acer mono	1.62	2.2	2.283	alive	6.62	142.2
109	14	109016	Acer mono	5	3.2	1.864	alive	10	163.2
109	14	109019	Padus racemosa	4.5	0.25	1.041	alive	9.5	160.25
201	14	201025	Acer mono	4.72	4.26	2.175	alive	29.72	4.26
201	14	201028	Carpinus cordata	2.82	4.7	1.415	alive	27.82	4.7
202	14	202036	Acer mono	0	3.2	1.19	alive	25	23.2
202	14	202040	Ulmus laciniata	3.49	2	3.753	alive	28.49	22
202	14	202042	Acer mono	3.9	0.8	2.025	alive	28.9	20.8
202	14	202046	Ulmus laciniata	3.05	3.87	2.516	alive	28.05	23.87
202	14	202039	Fraxinus rhynchophylla	2.4	1.7	7	alive	27.4	21.7
203	14	203027	Padus racemosa	2.8	3.8	4.662	lodging	27.8	43.8
203	14	203030	Acer mono	1.35	3.2	3.845	alive	26.35	43.2
203	14	203033	Padus racemosa	0	0	4.8	alive	25	40
204	14	204025	Syringa reticulata	2.83	2.86	3.486	alive	27.83	62.86
204	14	204028	Syringa reticulata	2.98	3.69	1.333	alive	27.98	63.69
205	14	205020	Acer mono	3.67	2.75	2.278	alive	28.67	82.75
206	14	206015	Acer mono	2.43	4.42	1.512	alive	27.43	104.42
207	14	207016	Acer mono	0.66	3.4	2.786	alive	25.66	123.4
207	14	207018	Acer mono	2.3	0.9	2.728	alive	27.3	120.9
208	14	208036	Acer mono	1.6	3	1.466	alive	26.6	143
209	14	209020	Acer pseudo-sieboldianum	0.47	3.43	1.242	alive	25.47	163.43
209	14	209023	Acer pseudo-sieboldianum	1.9	2.5	1.967	alive	26.9	162.5
209	14	209024	Acer pseudo-sieboldianum	1.9	2.5	1.854	alive	26.9	162.5
209	14	209027	Acer mono	4.75	1.07	1.53	alive	29.75	161.07
301	14	301043	Syringa reticulata	3.7	3.5	2.208	alive	48.7	3.5
301	14	301045	Ulmus laciniata	4.2	3	2.593	alive	49.2	3
301	14	301046	Syringa reticulata	3.3	2.4	1.393	alive	48.3	2.4
301	14	301047	Syringa reticulata	3.3	2.4	1.423	alive	48.3	2.4
301	14	301048	Ulmus laciniata	2.6	1.52	2.768	alive	47.6	1.52
301	14	301049	Syringa reticulata	3.8	0	1.893	alive	48.8	0
301	14	301050	Syringa reticulata	2.9	0.74	1.673	alive	47.9	0.74
301	14	301052	Acer mono	1.9	1.76	3.379	alive	46.9	1.76
301	14	301053	Syringa reticulata	0.4	1.82	1.842	alive	45.4	1.82
302	14	302041	Acer pseudo-sieboldianum	2.3	5	2.513	alive	47.3	25
302	14	302042	Acer pseudo-sieboldianum	2.7	4.8	1.675	alive	47.7	24.8
302	14	302043	Acer pseudo-sieboldianum	0.93	0.35	2.133	alive	45.93	20.35
302	14	302044	Acer pseudo-sieboldianum	2.6	1.65	2.323	alive	47.6	21.65
302	14	302045	Ulmus laciniata	4.64	1.1	1.912	alive	49.64	21.1
302	14	302046	Acer pseudo-sieboldianum	4.17	1.8	2.877	alive	49.17	21.8
302	14	302047	Acer pseudo-sieboldianum	3.4	3.86	2.54	alive	48.4	23.86
302	14	302048	Acer pseudo-sieboldianum	3.4	3.86	1.727	alive	48.4	23.86
303	14	303024	Acer mono	5	4.36	1.786	alive	50	44.36
303	14	303026	Acer mono	3.4	1.14	2.134	alive	48.4	41.14
303	14	303027	Ulmus laciniata	2.7	2	2.294	alive	47.7	42
303	14	303028	Carpinus cordata	1.96	0.7	3.485	alive	46.96	40.7
303	14	303029	Ulmus laciniata	1.96	0.7	1.307	alive	46.96	40.7
304	14	304021	Ulmus laciniata	4.7	3.9	3.894	alive	49.7	63.9
304	14	304022	Acer mono	2.36	3	4.52	alive	47.36	63
304	14	304025	Acer mono	0	1.3	1.967	alive	45	61.3
304	14	304027	Ulmus laciniata	2.99	1.1	3.062	alive	47.99	61.1
305	14	305012	Syringa reticulata	3.6	3.8	1.836	alive	48.6	83.8
306	14	306020	Ulmus laciniata	3.9	2.9	1.912	alive	48.9	102.9
306	14	306023	Syringa reticulata	4.2	1	2.982	alive	49.2	101
306	14	306024	Syringa reticulata	2.27	0.25	1.359	alive	47.27	100.25
306	14	306026	Syringa reticulata	0.8	2.5	1.92	alive	45.8	102.5
307	14	307025	Acer mono	1.22	4.7	2.772	alive	46.22	124.7
308	14	308036	Acer mono	2.4	2.7	1.39	alive	47.4	142.7
308	14	308030	Fraxinus rhynchophylla	1.58	5	2.903	alive	46.58	145
308	14	308035	Tilia amurensis	0.72	1.1	3.783	alive	45.72	141.1
309	14	309050	Acer mono	3.5	2.3	3.019	alive	48.5	162.3
309	14	309051	Sorbus alnifolia	4.25	2.02	2.516	alive	49.25	162.02
309	14	309052	Acer mono	1.42	1.46	1.413	alive	46.42	161.46
309	14	309053	Acer mono	1.5	2.84	3.092	alive	46.5	162.84
309	14	309054	Acer mono	0.94	2.85	1.753	alive	45.94	162.85
309	14	309056	Acer mono	0.2	4.7	2.241	alive	45.2	164.7
309	14	309049	Fraxinus rhynchophylla	3.2	4.6	2.479	alive	48.2	164.6
401	14	401040	Padus racemosa	1	4.3	3	alive	66	4.3
401	14	401041	Padus racemosa	1.5	4.3	3.865	alive	66.5	4.3
402	14	402020	Acer mono	0	4.4	2.435	alive	65	24.4
403	14	403017	Syringa reticulata	4.45	4.3	1.761	alive	69.45	44.3
404	14	404024	Acer mono	3.9	2.6	3.474	alive	68.9	62.6
404	14	404025	Acer mono	3	2.4	2.753	alive	68	62.4
404	14	404026	Acer mono	4.5	2.9	3.489	alive	69.5	62.9
404	14	404027	Acer mono	3.5	3.3	3.213	alive	68.5	63.3
406	14	406012	Carpinus cordata	2.66	0	2.769	alive	67.66	100
406	14	406013	Syringa reticulata	2.6	1.6	2.921	alive	67.6	101.6
407	14	407028	Acer mono	4	4.5	3.207	alive	69	124.5
407	14	407029	Acer mono	4.9	2.5	4.204	alive	69.9	122.5
407	14	407030	Acer triflorum	4.8	2.3	2.891	alive	69.8	122.3
407	14	407031	Acer mono	4.8	1	2.836	alive	69.8	121
407	14	407032	Acer mono	4	0.8	4.383	alive	69	120.8
407	14	407033	Syringa reticulata	3.8	1.5	2.82	alive	68.8	121.5
407	14	407035	Acer mono	2	2.3	3.524	alive	67	122.3
407	14	407037	Acer mono	2.5	4	2.196	alive	67.5	124
407	14	407038	Acer pseudo-sieboldianum	3	4.7	1.729	alive	68	124.7
407	14	407039	Acer mono	0.5	2.5	3.377	alive	65.5	122.5
408	14	408046	Acer mono	0.72	1.4	2.005	alive	65.72	141.4
408	14	408050	Tilia amurensis	4.3	2.1	2.548	alive	69.3	142.1
409	14	409054	Acer mono	3.3	4.5	3.16	alive	68.3	164.5
409	14	409056	Acer mono	2.3	4.5	2.155	alive	67.3	164.5
409	14	409059	Acer pseudo-sieboldianum	4.4	1	3.124	alive	69.4	161
409	14	409060	Sorbus alnifolia	3	1	1.789	alive	68	161
409	14	409061	Acer mono	2.5	0.5	4.281	alive	67.5	160.5
409	14	409062	Sorbus alnifolia	2.4	1.2	1.517	alive	67.4	161.2
410	14	410070	Carpinus cordata	2.2	0.3	3.123	alive	67.2	180.3
410	14	410071	Acer pseudo-sieboldianum	3	1	1.489	alive	68	181
410	14	410073	Acer tegmentosum	3.5	3.5	3.543	alive	68.5	183.5
410	14	410074	Ulmus laciniata	3.5	3	2.424	alive	68.5	183
410	14	410076	Acer mono	5	2.5	1.24	alive	70	182.5
501	14	501015	Ulmus laciniata	3	1.5	4.286	alive	88	1.5
501	14	501016	Carpinus cordata	5	4.3	1.151	alive	90	4.3
501	14	501017	Ulmus laciniata	5	5	2.657	alive	90	5
501	14	501018	Acer mono	2.1	4.3	2.77	alive	87.1	4.3
501	14	501020	Ulmus laciniata	5	3.4	2.89	alive	90	3.4
502	14	502025	Acer mono	2	2.64	2.055	alive	87	22.64
502	14	502028	Acer mono	1	3.4	2.762	alive	86	23.4
503	14	503014	Acer mono	2.56	4.46	1.82	alive	87.56	44.46
503	14	503016	Acer mono	2.24	2.1	3.617	alive	87.24	42.1
504	14	504029	Acer mono	5	1.7	3.638	alive	90	61.7
504	14	504031	Acer mono	2.2	1.3	3.976	alive	87.2	61.3
504	14	504032	Acer triflorum	3.1	2.67	2.369	alive	88.1	62.67
504	14	504035	Acer triflorum	3.16	4	2.576	alive	88.16	64
504	14	504036	Acer mono	3.16	4	1.185	alive	88.16	64
504	14	504040	Acer mono	0.65	1.5	3.424	alive	85.65	61.5
505	14	505020	Acer pseudo-sieboldianum	3	2	2.843	alive	88	82
505	14	505022	Acer mono	3.2	1.3	2.102	alive	88.2	81.3
505	14	505023	Acer pseudo-sieboldianum	4.5	0.5	4.126	alive	89.5	80.5
506	14	506025	Acer mono	3	3	3.572	alive	88	103
506	14	506027	Syringa reticulata	1	2.5	1.582	alive	86	102.5
507	14	507021	Acer mono	0	3	1.231	dead top	85	123
507	14	507023	Acer mono	1	1.3	1.673	alive	86	121.3
507	14	507024	Acer mono	4	0	2.026	alive	89	120
507	14	507028	Acer mono	4.5	3	1.228	alive	89.5	123
507	14	507030	Ulmus laciniata	2.5	4.3	2.774	alive	87.5	124.3
507	14	507022	Fraxinus rhynchophylla	0.8	2	5.693	alive	85.8	122
508	14	508032	Acer pseudo-sieboldianum	3.3	4.2	3.174	alive	88.3	144.2
508	14	508033	Syringa reticulata	1.8	1.1	1.607	alive	86.8	141.1
508	14	508035	Acer mono	3.1	0	4.758	alive	88.1	140
509	14	509044	Acer mono	2.5	4.8	2.539	alive	87.5	164.8
509	14	509042	Tilia amurensis	2.5	2.8	5.539	alive	87.5	162.8
510	14	510034	Ulmus laciniata	4.5	3.8	2.238	alive	89.5	183.8
510	14	510037	Ulmus laciniata	3.7	3.8	4.258	alive	88.7	183.8
510	14	510038	Ulmus laciniata	3.8	0.65	1.658	alive	88.8	180.65
510	14	510039	Acer mono	2.6	0.4	1.883	alive	87.6	180.4
510	14	510041	Acer mono	2.25	0.6	1.653	alive	87.25	180.6
510	14	510042	Ulmus laciniata	2.5	4	3.648	alive	87.5	184
510	14	510043	Ulmus laciniata	2.5	3.8	4.135	alive	87.5	183.8
510	14	510045	Ulmus laciniata	2	1.9	2.626	alive	87	181.9
510	14	510046	Ulmus laciniata	2	2.9	2.061	alive	87	182.9
510	14	510048	Acer mono	2.8	4.85	2.368	alive	87.8	184.85
510	14	510049	Ulmus laciniata	1.4	5	2.253	alive	86.4	185
510	14	510051	Ulmus laciniata	1.1	2.4	4.866	alive	86.1	182.4
510	14	510052	Ulmus laciniata	2.1	0.9	3.606	alive	87.1	180.9
601	14	601031	Acer triflorum	4.58	4.3	2.829	alive	109.58	4.3
601	14	601035	Acer mono	1.56	0.35	1.52	alive	106.56	0.35
601	14	601036	Acer mono	1.8	1.28	1.858	alive	106.8	1.28
601	14	601037	Acer mono	1.02	0.53	3.42	alive	106.02	0.53
601	14	601040	Carpinus cordata	0.93	4.1	1.953	alive	105.93	4.1
601	14	601042	Syringa reticulata	0	5	3.238	alive	105	5
601	14	601033	Fraxinus rhynchophylla	3.32	5	2.205	alive	108.32	5
603	14	603025	Acer triflorum	0.58	4.24	1.905	alive	105.58	44.24
603	14	603027	Acer mono	0.76	1.75	3.104	alive	105.76	41.75
603	14	603028	Acer mono	0.94	0.92	1.234	alive	105.94	40.92
603	14	603030	Acer mono	2.3	3.26	3.215	alive	107.3	43.26
603	14	603032	Acer mono	3.2	0.5	1.585	alive	108.2	40.5
603	14	603026	Fraxinus rhynchophylla	0	3.18	6	alive	105	43.18
604	14	604027	Acer mono	0	4.5	4.786	alive	105	64.5
604	14	604028	Acer mono	1.7	2.9	3.077	alive	106.7	62.9
604	14	604031	Acer mono	4.1	2.5	3.161	alive	109.1	62.5
604	14	604032	Acer mono	4.3	3.5	2.129	alive	109.3	63.5
605	14	605022	Acer mono	2.7	2.8	4.5	alive	107.7	82.8
605	14	605024	Acer triflorum	0	1.9	2.419	alive	105	81.9
605	14	605025	Acer triflorum	0	1.7	1.455	alive	105	81.7
605	14	605027	Acer mono	1.7	1.7	2.784	alive	106.7	81.7
605	14	605028	Padus racemosa	2.4	2.7	3.775	lodging	107.4	82.7
605	14	605029	Padus racemosa	3.34	1.3	2.976	alive	108.34	81.3
605	14	605030	Padus racemosa	2.9	0.38	1.601	alive	107.9	80.38
605	14	605031	Padus racemosa	4.4	0.54	2.446	lodging	109.4	80.54
605	14	605032	Padus racemosa	5	1.9	3.118	alive	110	81.9
605	14	605033	Padus racemosa	5	1.36	2.614	alive	110	81.36
606	14	606030	Acer mono	2.1	2.3	1.533	alive	107.1	102.3
606	14	606034	Acer mono	2.4	0.48	3.312	alive	107.4	100.48
606	14	606036	Acer mono	4.46	1.52	1.565	lodging	109.46	101.52
607	14	607036	Acer mono	1.92	3.34	1.152	alive	106.92	123.34
607	14	607039	Acer mono	2	1.92	1.77	alive	107	121.92
607	14	607040	Acer mono	2.64	1.38	2.067	alive	107.64	121.38
607	14	607041	Acer mono	3.27	2.6	1.488	alive	108.27	122.6
607	14	607042	Acer mono	4.3	1.95	1.575	alive	109.3	121.95
608	14	608043	Ulmus laciniata	0.6	2	2.404	alive	105.6	142
608	14	608044	Ulmus laciniata	0.7	1.7	1.462	alive	105.7	141.7
608	14	608046	Ulmus laciniata	3.7	0	1.5	alive	108.7	140
608	14	608048	Ulmus laciniata	3.8	1.5	2.552	alive	108.8	141.5
608	14	608050	Acer mono	4.3	3.38	1.661	alive	109.3	143.38
609	14	609035	Acer mono	4.2	3.96	2.202	alive	109.2	163.96
609	14	609038	Ulmus laciniata	4.82	0.96	3.465	alive	109.82	160.96
610	14	610045	Acer tegmentosum	3.12	3.78	1.809	lean	108.12	183.78
610	14	610047	Acer mono	2.27	3.75	1.759	alive	107.27	183.75
610	14	610048	Ulmus laciniata	1.7	3.3	1.619	alive	106.7	183.3
610	14	610050	Ulmus laciniata	0	2.93	2.234	alive	105	182.93
610	14	610051	Ulmus laciniata	1.2	1.37	2.996	alive	106.2	181.37
610	14	610052	Ulmus laciniata	1.85	0.4	4.077	alive	106.85	180.4
701	14	701041	Acer mono	3.17	4.73	1.712	alive	128.17	4.73
701	14	701043	Syringa reticulata	2.4	4.08	2.535	alive	127.4	4.08
701	14	701044	Ulmus laciniata	3.5	2.6	2.381	alive	128.5	2.6
701	14	701046	Acer mono	0.62	3.28	2.19	alive	125.62	3.28
701	14	701047	Syringa reticulata	0.45	3.57	3.363	alive	125.45	3.57
701	14	701048	Ulmus laciniata	0	2.1	2.488	alive	125	2.1
701	14	701050	Syringa reticulata	0.27	1.4	2.559	alive	125.27	1.4
701	14	701052	Syringa reticulata	2.88	2.4	1.623	alive	127.88	2.4
702	14	702026	Acer mono	4.5	4.5	3.245	alive	129.5	24.5
702	14	702027	Acer mono	4.8	5	3.277	alive	129.8	25
702	14	702029	Ulmus laciniata	2.5	2.6	4.546	alive	127.5	22.6
702	14	702030	Acer pseudo-sieboldianum	4	1.5	1.956	alive	129	21.5
702	14	702031	Ulmus laciniata	1.5	1	2.974	alive	126.5	21
702	14	702032	Acer mono	0.5	1.3	1.922	alive	125.5	21.3
703	14	703029	Acer mono	2.9	0.34	3.156	alive	127.9	40.34
703	14	703030	Fraxinus rhynchophylla	2.9	0.34	2.039	alive	127.9	40.34
704	14	704020	Acer mono	0.84	3.9	4.289	alive	125.84	63.9
704	14	704021	Acer mono	1.2	2.3	2.033	alive	126.2	62.3
704	14	704022	Acer mono	4.6	2.5	3.562	alive	129.6	62.5
705	14	705016	Syringa reticulata	0.78	1.87	2.16	alive	125.78	81.87
705	14	705019	Syringa reticulata	2.5	1.93	1.526	alive	127.5	81.93
706	14	706021	Acer pseudo-sieboldianum	3	2	3.617	alive	128	102
707	14	707017	Syringa reticulata	4	4.5	1.128	alive	129	124.5
707	14	707019	Syringa reticulata	2.5	0.8	1.228	alive	127.5	120.8
708	14	708019	Acer mono	0	5	1.493	alive	125	145
708	14	708025	Acer mono	2.5	0	4.386	alive	127.5	140
708	14	708026	Ulmus laciniata	0.5	2	1.945	alive	125.5	142
709	14	709047	Ulmus laciniata	4.5	2.5	2.475	alive	129.5	162.5
709	14	709048	Acer mono	4.5	2.7	1.256	alive	129.5	162.7
709	14	709050	Acer mono	4.8	2.2	1.554	alive	129.8	162.2
709	14	709053	Ulmus laciniata	2.7	0.6	1.893	alive	127.7	160.6
709	14	709054	Acer mono	1.3	0.2	3.562	alive	126.3	160.2
709	14	709056	Acer mono	1	1.5	2.712	alive	126	161.5
709	14	709058	Ulmus laciniata	0.4	4.2	2.152	alive	125.4	164.2
709	14	709059	Ulmus laciniata	0.2	4	4.207	alive	125.2	164
710	14	710044	Acer mono	0.5	0.6	1.813	alive	125.5	180.6
710	14	710046	Acer mono	1	2.35	1.671	alive	126	182.35
710	14	710048	Acer mono	2.12	2.44	4.436	alive	127.12	182.44
710	14	710049	Ulmus laciniata	1.9	0.8	1.092	alive	126.9	180.8
710	14	710052	Acer mono	2.8	2.34	2.217	alive	127.8	182.34
710	14	710055	Ulmus laciniata	4.7	2.6	2.995	alive	129.7	182.6
710	14	710056	Acer mono	4.8	3.2	1.459	alive	129.8	183.2
801	14	801031	Acer tegmentosum	1.8	2.54	4.189	alive	146.8	2.54
801	14	801032	Acer mono	3.5	1.5	2.154	alive	148.5	1.5
801	14	801034	Acer mono	4	0.4	2.238	alive	149	0.4
801	14	801036	Ulmus laciniata	2.94	1.4	3.478	alive	147.94	1.4
801	14	801037	Acer mono	2.22	1.57	3.549	alive	147.22	1.57
801	14	801039	Syringa reticulata	2.1	0	1.171	alive	147.1	0
801	14	801040	Syringa reticulata	1.3	0.49	2.343	alive	146.3	0.49
801	14	801041	Syringa reticulata	0.6	0.7	2.044	alive	145.6	0.7
801	14	801042	Syringa reticulata	0	0	2.426	alive	145	0
801	14	801043	Syringa reticulata	1.02	1.42	2.839	alive	146.02	1.42
802	14	802035	Acer mono	4.37	4.32	3.046	alive	149.37	24.32
802	14	802036	Acer mono	4.66	3.74	4.152	alive	149.66	23.74
802	14	802038	Acer mono	3.64	1.98	1.783	alive	148.64	21.98
802	14	802039	Ulmus laciniata	2.8	1.6	4.104	alive	147.8	21.6
802	14	802040	Acer mono	2.4	1.3	2.797	alive	147.4	21.3
802	14	802041	Acer mono	2.4	1.3	2.364	alive	147.4	21.3
802	14	802046	Acer mono	0.58	5	1.438	alive	145.58	25
802	14	802047	Acer mono	2.05	4.74	2.113	alive	147.05	24.74
802	14	802037	Fraxinus rhynchophylla	3.9	3.45	5	alive	148.9	23.45
802	14	802044	Fraxinus rhynchophylla	0	2.92	4.336	alive	145	22.92
803	14	803017	Acer mono	0.27	1.9	4.273	alive	145.27	41.9
803	14	803018	Acer mono	0	1.88	1.107	alive	145	41.88
804	14	804030	Acer mono	3.47	3.67	2.145	alive	148.47	63.67
804	14	804031	Fraxinus rhynchophylla	3	3.8	6.9	alive	148	63.8
804	14	804036	Fraxinus rhynchophylla	0	1.7	4.534	alive	145	61.7
805	14	805031	Acer triflorum	4.68	5	2.352	alive	149.68	85
805	14	805034	Acer mono	2.3	4.2	1.841	alive	147.3	84.2
805	14	805038	Acer triflorum	0.43	0.3	1.901	alive	145.43	80.3
806	14	806024	Ulmus laciniata	2.86	2.9	2.139	alive	147.86	102.9
806	14	806025	Acer mono	3.3	2.8	3.3	alive	148.3	102.8
806	14	806033	Acer mono	0.9	0.3	4.61	alive	145.9	100.3
807	14	807019	Syringa reticulata	4.45	3.69	2.215	alive	149.45	123.69
807	14	807020	Syringa reticulata	4.52	1.4	2.064	alive	149.52	121.4
807	14	807021	Syringa reticulata	3.72	1.2	1.354	alive	148.72	121.2
807	14	807024	Syringa reticulata	1.1	3.52	1.787	alive	146.1	123.52
807	14	807025	Syringa reticulata	2.14	3.8	2.642	alive	147.14	123.8
808	14	808030	Syringa reticulata	2.6	1.26	1.673	alive	147.6	141.26
808	14	808031	Ulmus laciniata	1.61	2	2.154	alive	146.61	142
808	14	808032	Ulmus laciniata	1.5	3.64	4	alive	146.5	143.64
808	14	808035	Ulmus laciniata	0.52	4	2.763	alive	145.52	144
808	14	808036	Syringa reticulata	0	4.28	1.45	alive	145	144.28
809	14	809046	Acer mono	0.32	3.78	1.9	alive	145.32	163.78
809	14	809047	Ulmus laciniata	0.57	3.44	2	alive	145.57	163.44
809	14	809048	Acer mono	1.56	2.8	2.7	alive	146.56	162.8
809	14	809051	Carpinus cordata	1.85	2.8	2	alive	146.85	162.8
809	14	809052	Syringa reticulata	2.9	1.95	1.6	alive	147.9	161.95
809	14	809054	Ulmus laciniata	1.8	0.5	4	alive	146.8	160.5
810	14	810035	Acer mono	1.3	3.1	1.8	alive	146.3	183.1
810	14	810038	Ulmus laciniata	2.04	1.68	2.4	alive	147.04	181.68
810	14	810039	Ulmus laciniata	1.62	1.92	1.5	alive	146.62	181.92
901	14	901022	Ulmus laciniata	2.48	3.2	4.2	alive	167.48	3.2
901	14	901024	Acer mono	4.54	2.3	2.3	alive	169.54	2.3
902	14	902029	Syringa reticulata	2.3	1.6	3.2	alive	167.3	21.6
904	14	904023	Syringa reticulata	2.34	3.12	2.528	alive	167.34	63.12
904	14	904025	Syringa reticulata	0.9	2.2	2.833	alive	165.9	62.2
904	14	904026	Syringa reticulata	0.42	3.35	1.934	alive	165.42	63.35
904	14	904028	Syringa reticulata	1.84	2.1	2.236	alive	166.84	62.1
904	14	904029	Syringa reticulata	1.5	1.51	1.815	alive	166.5	61.51
904	14	904031	Syringa reticulata	3.4	0.6	4.029	alive	168.4	60.6
905	14	905028	Acer mono	0.41	2.38	3.495	alive	165.41	82.38
905	14	905030	Acer mono	2.16	3.38	4.681	alive	167.16	83.38
905	14	905031	Syringa reticulata	1.7	4.02	1.711	alive	166.7	84.02
905	14	905032	Acer mono	3.06	3	3.39	alive	168.06	83
905	14	905036	Acer mono	4	0.64	2.664	alive	169	80.64
905	14	905027	Fraxinus rhynchophylla	1.1	3.3	1.628	alive	166.1	83.3
905	14	905033	Fraxinus rhynchophylla	2.34	3.9	2.29	alive	167.34	83.9
906	14	906032	Acer mono	1.61	4.82	3.8	alive	166.61	104.82
906	14	906033	Acer mono	0.1	2.41	3.195	alive	165.1	102.41
906	14	906034	Syringa reticulata	0.6	1.58	3.707	alive	165.6	101.58
906	14	906037	Acer mono	2.38	2.72	1.664	alive	167.38	102.72
906	14	906036	Fraxinus rhynchophylla	3.17	1.74	2.048	dead top	168.17	101.74
907	14	907029	Syringa reticulata	1.32	1.77	1.5	alive	166.32	121.77
907	14	907031	Ulmus laciniata	0.2	3	4.1	alive	165.2	123
907	14	907032	Ulmus laciniata	0.56	3.06	2.2	alive	165.56	123.06
907	14	907035	Syringa reticulata	1.72	2.36	2	alive	166.72	122.36
907	14	907038	Syringa reticulata	4.2	3.44	2	alive	169.2	123.44
908	14	908032	Syringa reticulata	2.14	3.02	1.6	alive	167.14	143.02
908	14	908034	Syringa reticulata	2.75	1.4	1.5	alive	167.75	141.4
908	14	908036	Acer mono	1.87	0.22	2.3	alive	166.87	140.22
908	14	908040	Acer tegmentosum	4.92	2.55	2.2	alive	169.92	142.55
908	14	908043	Ulmus laciniata	2.58	3.85	3.7	alive	167.58	143.85
908	14	908044	Acer mono	2.74	3.52	1.4	alive	167.74	143.52
909	14	909040	Acer mono	0.32	4.77	2.7	alive	165.32	164.77
909	14	909041	Acer mono	0.76	4.28	4	alive	165.76	164.28
909	14	909042	Acer mono	0.25	4.3	1.5	alive	165.25	164.3
909	14	909045	Acer mono	3.09	1.6	3.5	alive	168.09	161.6
909	14	909044	Fraxinus rhynchophylla	1.42	0.24	2	alive	166.42	160.24
910	14	910033	Acer mono	0.24	0.9	2.4	alive	165.24	180.9
910	14	910034	Acer mono	1.5	0.28	2.8	alive	166.5	180.28
910	14	910035	Acer tegmentosum	2.9	0.92	4.3	alive	167.9	180.92
1001	14	1001021	Syringa reticulata	2.26	5	1	alive	187.26	5
1001	14	1001022	Syringa reticulata	4.05	2.85	2	alive	189.05	2.85
1001	14	1001023	Syringa reticulata	3.9	0.9	1	alive	188.9	0.9
1002	14	1002015	Acer mono	4.7	3.5	3.5	alive	189.7	23.5
1004	14	1004033	Acer mono	2	3.5	3.446	alive	187	63.5
1004	14	1004038	Acer pseudo-sieboldianum	4.8	0.4	3.462	alive	189.8	60.4
1005	14	1005019	Ulmus laciniata	3.23	1.5	4.937	alive	188.23	81.5
1005	14	1005021	Padus racemosa	3.1	0.96	1.142	alive	188.1	80.96
1005	14	1005020	Fraxinus rhynchophylla	2.6	1.2	7.013	alive	187.6	81.2
1006	14	1006045	Padus racemosa	4	4.5	3.444	alive	189	104.5
1006	14	1006046	Acer mono	3.6	3.4	2.693	alive	188.6	103.4
1006	14	1006048	Acer mono	2.5	4.1	1.307	alive	187.5	104.1
1006	14	1006054	Syringa reticulata	3.4	2.5	2.76	alive	188.4	102.5
1006	14	1006056	Acer mono	1.83	2.6	2.034	alive	186.83	102.6
1007	14	1007033	Padus racemosa	3.1	3	2.892	alive	188.1	123
1007	14	1007034	Ulmus laciniata	3	3.2	3.11	alive	188	123.2
1007	14	1007036	Ulmus laciniata	2.1	2.5	2.678	alive	187.1	122.5
1007	14	1007037	Ulmus laciniata	0.4	2.56	4.734	alive	185.4	122.56
1007	14	1007038	Ulmus laciniata	1.4	2.4	2.279	alive	186.4	122.4
1007	14	1007040	Ulmus laciniata	2.8	2.46	1.167	alive	187.8	122.46
1007	14	1007041	Ulmus laciniata	3.9	1.2	3.806	alive	188.9	121.2
1007	14	1007035	Fraxinus rhynchophylla	2.4	2.8	7	alive	187.4	122.8
1008	14	1008028	Acer mono	2.2	3.35	3.096	alive	187.2	143.35
1008	14	1008029	Ulmus laciniata	2.43	2.8	2.552	alive	187.43	142.8
1008	14	1008031	Ulmus laciniata	4.1	2.5	4.4	alive	189.1	142.5
1008	14	1008033	Ulmus laciniata	4.3	3.5	3.545	alive	189.3	143.5
1008	14	1008034	Ulmus laciniata	4	3.3	2.637	alive	189	143.3
1008	14	1008034	Ulmus laciniata	4	3.3	1.832	alive	189	143.3
1008	14	1008036	Acer mono	2.5	4	1.825	alive	187.5	144
1008	14	1008037	Ulmus laciniata	3.8	4.3	1.959	alive	188.8	144.3
1008	14	1008032	Fraxinus rhynchophylla	4.3	2.4	1.63	alive	189.3	142.4
1009	14	1009023	Acer mono	2.1	0.97	1.565	alive	187.1	160.97
1009	14	1009025	Ulmus laciniata	1.4	3.4	3.18	alive	186.4	163.4
1009	14	1009028	Ulmus laciniata	4.15	0.88	3.924	alive	189.15	160.88
1009	14	1009029	Syringa reticulata	3.4	2.2	1.509	alive	188.4	162.2
1010	14	1010019	Ulmus laciniata	1.25	4	2.479	alive	186.25	184
101	21	101032	Acer mono	1.22	0	2.285	alive	1.22	10
101	21	101034	Carpinus cordata	2.2	4.1	2.561	alive	2.2	14.1
101	21	101035	Ulmus laciniata	1.4	4.6	2.333	alive	1.4	14.6
101	21	101036	Acer mono	1.25	5	1.365	alive	1.25	15
101	21	101037	Ulmus laciniata	0	5	2.826	alive	0	15
102	21	102021	Acer mono	1.7	1.9	2.513	alive	1.7	31.9
102	21	102022	Ulmus laciniata	0.32	2.34	3.731	alive	0.32	32.34
102	21	102023	Acer mono	1.84	2.9	2.105	alive	1.84	32.9
102	21	102024	Acer mono	2.44	3.3	2.421	alive	2.44	33.3
103	21	103029	Acer mono	2.9	0.38	2.425	alive	2.9	50.38
103	21	103034	Acer tegmentosum	4.35	4.3	4.392	alive	4.35	54.3
103	21	103036	Acer mono	2.3	1.9	2.629	alive	2.3	51.9
103	21	103040	Acer mono	1.7	0	2.986	alive	1.7	50
104	21	104021	Acer mono	0	1.2	4.987	alive	0	71.2
104	21	104022	Syringa reticulata	0	4.07	1.487	alive	0	74.07
104	21	104026	Syringa reticulata	3.7	2.9	1.216	alive	3.7	72.9
105	21	105028	Acer mono	4.6	2.32	2.57	alive	4.6	92.32
105	21	105029	Acer mono	3.42	1.2	3.147	alive	3.42	91.2
105	21	105030	Acer mono	2.02	1.8	1.493	alive	2.02	91.8
106	21	106033	Acer mono	3.2	0	3.191	alive	3.2	110
106	21	106034	Acer mono	2.9	1.13	2.36	alive	2.9	111.13
106	21	106035	Acer mono	2.4	1.6	3.126	alive	2.4	111.6
106	21	106037	Acer mono	0	5	1.388	alive	0	115
107	21	107025	Acer mono	3.94	0.6	1.215	alive	3.94	130.6
107	21	107027	Acer pseudo-sieboldianum	2.6	2.6	3.638	alive	2.6	132.6
107	21	107028	Acer pseudo-sieboldianum	2.8	1.8	4.746	alive	2.8	131.8
107	21	107029	Carpinus cordata	4.4	2.97	2.707	alive	4.4	132.97
107	21	107030	Ulmus laciniata	4.6	1.9	3.347	alive	4.6	131.9
107	21	107032	Ulmus laciniata	1.17	1.77	3.635	alive	1.17	131.77
107	21	107035	Acer pseudo-sieboldianum	3.4	5	4.39	alive	3.4	135
108	21	108032	Tilia amurensis	3.08	1.43	7.4	alive	3.08	151.43
201	21	201034	Carpinus cordata	3	0.5	2.566	alive	23	10.5
201	21	201036	Ulmus laciniata	1.5	0	2.724	alive	21.5	10
201	21	201037	Acer mono	0.35	0.83	4.279	alive	20.35	10.83
201	21	201039	Acer mono	1.7	3.13	1.754	alive	21.7	13.13
201	21	201040	Ulmus laciniata	1.12	0	4.723	alive	21.12	10
202	21	202049	Acer pseudo-sieboldianum	3.1	0.8	2.085	lodging	23.1	30.8
202	21	202050	Acer pseudo-sieboldianum	3.48	1.4	2.939	alive	23.48	31.4
202	21	202051	Padus racemosa	1.9	1.9	1.615	alive	21.9	31.9
202	21	202052	Acer mono	3.2	3.6	2.326	alive	23.2	33.6
202	21	202054	Acer mono	2.9	4.16	2.967	alive	22.9	34.16
202	21	202055	Acer pseudo-sieboldianum	3.2	4.56	1.048	alive	23.2	34.56
202	21	202056	Acer mono	2.55	5	1.973	alive	22.55	35
202	21	202057	Acer mono	2.2	4.4	1.333	alive	22.2	34.4
202	21	202060	Padus racemosa	0	2.4	1.929	alive	20	32.4
203	21	203045	Acer mono	1.4	2.2	1.558	alive	21.4	52.2
206	21	206023	Acer mono	0	2.74	3.374	alive	20	112.74
206	21	206025	Acer mono	1.43	4.8	2.99	alive	21.43	114.8
207	21	207022	Acer triflorum	4.4	2.56	2.069	alive	24.4	132.56
207	21	207024	Acer mono	2.9	2.45	2.339	alive	22.9	132.45
207	21	207025	Acer mono	1.5	1.4	2.704	alive	21.5	131.4
207	21	207028	Acer mono	0.6	2.1	2.213	alive	20.6	132.1
207	21	207029	Acer mono	2.2	4.52	1.076	alive	22.2	134.52
208	21	208038	Acer pseudo-sieboldianum	3.04	0	1.421	alive	23.04	150
208	21	208042	Acer mono	5	1.4	3.125	alive	25	151.4
208	21	208044	Sorbus alnifolia	2.12	2.8	1.814	alive	22.12	152.8
209	21	209030	Carpinus cordata	3.2	4.66	1.448	alive	23.2	174.66
210	21	210032	Acer pseudo-sieboldianum	3	0.36	3.527	alive	23	190.36
301	21	301055	Syringa reticulata	0.64	2.9	3.375	alive	40.64	12.9
302	21	302051	Acer pseudo-sieboldianum	2.97	0.5	2.038	alive	42.97	30.5
302	21	302052	Acer mono	2.97	1.07	1.79	alive	42.97	31.07
302	21	302053	Ulmus laciniata	1.7	1.67	1.174	alive	41.7	31.67
302	21	302054	Ulmus laciniata	0.28	1.28	2.432	alive	40.28	31.28
302	21	302059	Acer mono	0.2	3.7	1.029	alive	40.2	33.7
302	21	302060	Ulmus laciniata	0.72	4.48	3.951	alive	40.72	34.48
302	21	302061	Ulmus laciniata	0.7	4.2	2.755	alive	40.7	34.2
302	21	302062	Ulmus laciniata	2.14	4.7	2.242	alive	42.14	34.7
302	21	302067	Acer pseudo-sieboldianum	3.88	1.2	1.265	alive	43.88	31.2
304	21	304030	Syringa reticulata	1.2	0.94	1.992	alive	41.2	70.94
304	21	304031	Syringa reticulata	0.95	2.2	2.573	alive	40.95	72.2
304	21	304032	Syringa reticulata	0.9	2.7	1.976	alive	40.9	72.7
304	21	304033	Syringa reticulata	0.53	3.9	2.682	alive	40.53	73.9
304	21	304034	Syringa reticulata	1.37	3.6	2.339	alive	41.37	73.6
305	21	305015	Acer mono	4.6	2.6	2.194	alive	44.6	92.6
307	21	307029	Acer mono	4.3	2.38	1.248	alive	44.3	132.38
307	21	307030	Acer mono	3.57	2.6	4.7	alive	43.57	132.6
307	21	307032	Acer mono	2.5	2.1	1.369	alive	42.5	132.1
307	21	307033	Acer mono	0.42	2.6	1.927	alive	40.42	132.6
308	21	308044	Acer mono	2.4	1	1.554	alive	42.4	151
308	21	308046	Acer mono	1.5	1.6	2.497	alive	41.5	151.6
308	21	308047	Acer mono	1.6	2.64	2.692	alive	41.6	152.64
308	21	308050	Acer pseudo-sieboldianum	1.24	3.1	2.922	alive	41.24	153.1
308	21	308053	Acer mono	2.3	3.62	3.207	alive	42.3	153.62
308	21	308054	Acer mono	2.62	3.4	1.093	alive	42.62	153.4
308	21	308055	Acer mono	3.65	4	1.22	alive	43.65	154
308	21	308056	Acer mono	3.57	3.3	2.57	alive	43.57	153.3
308	21	308059	Acer pseudo-sieboldianum	3.8	2.87	3.316	alive	43.8	152.87
308	21	308060	Acer mono	3.3	2.2	1.717	alive	43.3	152.2
308	21	308062	Acer mono	5	3	3.024	alive	45	153
308	21	308057	Fraxinus rhynchophylla	3.5	4.6	2.86	alive	43.5	154.6
309	21	309057	Acer pseudo-sieboldianum	3.33	2.1	1.806	alive	43.33	172.1
309	21	309058	Acer mono	2.7	1.2	1.404	alive	42.7	171.2
309	21	309061	Acer pseudo-sieboldianum	2.43	2.2	2.695	alive	42.43	172.2
309	21	309062	Acer pseudo-sieboldianum	1.7	1.7	1.769	alive	41.7	171.7
309	21	309063	Sorbus alnifolia	1.2	0.5	2.587	alive	41.2	170.5
309	21	309064	Acer pseudo-sieboldianum	0.4	1.94	1.428	alive	40.4	171.94
309	21	309068	Carpinus cordata	0.6	3.46	1.348	alive	40.6	173.46
309	21	309069	Carpinus cordata	1.5	4.2	2.148	alive	41.5	174.2
309	21	309070	Carpinus cordata	3.5	3.35	1.562	alive	43.5	173.35
309	21	309071	Carpinus cordata	3.5	3.35	1.496	alive	43.5	173.35
309	21	309072	Acer pseudo-sieboldianum	3.3	2.26	1.819	alive	43.3	172.26
309	21	309075	Acer pseudo-sieboldianum	4	4.3	2.331	alive	44	174.3
309	21	309066	Fraxinus rhynchophylla	0.57	1.98	5	alive	40.57	171.98
309	21	309067	Tilia amurensis	1.66	3.1	3.193	alive	41.66	173.1
401	21	401046	Acer pseudo-sieboldianum	0.33	0.7	2.894	alive	60.33	10.7
401	21	401054	Carpinus cordata	0	2.5	2.713	alive	60	12.5
401	21	401055	Syringa reticulata	0.2	3.4	1.59	alive	60.2	13.4
401	21	401057	Carpinus cordata	2	3	3.569	alive	62	13
401	21	401059	Sorbus alnifolia	1.9	5	4.304	alive	61.9	15
401	21	401060	Carpinus cordata	0.67	4.5	3.782	alive	60.67	14.5
402	21	402026	Acer mono	0.4	2.56	1.715	alive	60.4	32.56
402	21	402027	Acer mono	0.58	4.1	1.283	alive	60.58	34.1
402	21	402030	Acer tegmentosum	3.1	3.8	1.917	alive	63.1	33.8
405	21	405017	Syringa reticulata	2.5	3.4	4.641	alive	62.5	93.4
406	21	406018	Ulmus laciniata	4.5	4.2	2.384	alive	64.5	114.2
406	21	406020	Fraxinus rhynchophylla	4.6	3.5	2.529	alive	64.6	113.5
407	21	407041	Acer triflorum	0.7	0.8	1.643	alive	60.7	130.8
407	21	407042	Acer mono	1.4	1.5	2.324	alive	61.4	131.5
407	21	407043	Acer mono	1.8	1.3	1.674	alive	61.8	131.3
407	21	407044	Acer mono	0.8	3	1.382	alive	60.8	133
407	21	407045	Acer mono	0.8	4	1.231	alive	60.8	134
407	21	407047	Acer mono	2.5	2.5	1.846	alive	62.5	132.5
407	21	407048	Acer mono	3	2	1.732	alive	63	132
407	21	407049	Acer mono	4.4	1.8	1.295	alive	64.4	131.8
407	21	407050	Acer triflorum	3.7	2	1.087	alive	63.7	132
408	21	408053	Acer mono	3.7	3.7	2.214	alive	63.7	153.7
408	21	408054	Acer mono	4.1	4.1	1.574	alive	64.1	154.1
408	21	408055	Acer mono	3.3	1.25	2.003	alive	63.3	151.25
408	21	408057	Acer pseudo-sieboldianum	4.1	1.04	2.138	alive	64.1	151.04
409	21	409076	Acer mono	2	3	2.856	alive	62	173
409	21	409077	Tilia amurensis	2.2	2.5	1.508	alive	62.2	172.5
410	21	410078	Padus racemosa	0	1	1.868	alive	60	191
410	21	410079	Padus racemosa	0.5	1.5	2.204	alive	60.5	191.5
410	21	410083	Padus racemosa	1	1.5	2.461	alive	61	191.5
410	21	410084	Padus racemosa	1.4	2	2.432	lodging	61.4	192
410	21	410086	Padus racemosa	3.5	1	1.992	alive	63.5	191
410	21	410087	Padus racemosa	4	0.4	2.422	alive	64	190.4
410	21	410088	Ulmus laciniata	4	1	2.634	alive	64	191
410	21	410091	Padus racemosa	4.7	1.5	3.462	alive	64.7	191.5
410	21	410093	Ulmus laciniata	4.7	3	3.021	alive	64.7	193
410	21	410085	Fraxinus rhynchophylla	3.5	2	7.16	alive	63.5	192
502	21	502029	Acer mono	3.16	2.4	2.945	alive	83.16	32.4
502	21	502030	Acer mono	3.3	1.75	2.151	alive	83.3	31.75
502	21	502031	Acer mono	2.3	5	3.196	alive	82.3	35
504	21	504042	Acer mono	4.7	2.5	2.976	alive	84.7	72.5
504	21	504046	Acer mono	2.2	2.4	1.681	alive	82.2	72.4
505	21	505030	Syringa reticulata	0.6	2.3	2.401	alive	80.6	92.3
506	21	506030	Ulmus laciniata	0.8	3	1.668	alive	80.8	113
506	21	506033	Acer mono	4	4	3.876	alive	84	114
506	21	506034	Ulmus laciniata	4	4	3.748	alive	84	114
506	21	506032	Fraxinus rhynchophylla	2	4.5	3.417	alive	82	114.5
507	21	507032	Acer triflorum	3.5	1.8	1.714	alive	83.5	131.8
507	21	507034	Acer mono	0	0.8	1.156	alive	80	130.8
507	21	507036	Ulmus laciniata	1	1.8	2.474	alive	81	131.8
508	21	508038	Acer pseudo-sieboldianum	0.3	3.8	1.524	alive	80.3	153.8
508	21	508039	Acer mono	1.1	3.9	2.658	alive	81.1	153.9
508	21	508043	Acer pseudo-sieboldianum	2.93	3.3	1.658	alive	82.93	153.3
508	21	508046	Carpinus cordata	3.7	2.9	2.882	alive	83.7	152.9
508	21	508049	Carpinus cordata	2.5	2.3	2.585	alive	82.5	152.3
508	21	508052	Acer pseudo-sieboldianum	3.2	2.3	3.682	alive	83.2	152.3
508	21	508053	Acer pseudo-sieboldianum	2.5	1	2.514	alive	82.5	151
508	21	508056	Carpinus cordata	2.6	0.6	4.842	alive	82.6	150.6
508	21	508059	Acer pseudo-sieboldianum	4	2.5	3.77	alive	84	152.5
508	21	508061	Acer pseudo-sieboldianum	5	3.85	2.633	alive	85	153.85
508	21	508063	Carpinus cordata	3.1	4.16	3.742	alive	83.1	154.16
508	21	508067	Acer pseudo-sieboldianum	2.5	4.5	3.106	alive	82.5	154.5
508	21	508068	Acer mono	2.5	5	2.144	alive	82.5	155
508	21	508050	Tilia amurensis	1.6	0.3	7.343	alive	81.6	150.3
508	21	508057	Tilia amurensis	4	1.6	7.382	alive	84	151.6
509	21	509053	Ulmus laciniata	2.7	0.4	2.932	alive	82.7	170.4
509	21	509056	Ulmus laciniata	1.2	2.15	2.279	alive	81.2	172.15
509	21	509057	Ulmus laciniata	0.7	3.5	4.706	alive	80.7	173.5
509	21	509058	Acer mono	0.19	3.8	2.219	alive	80.19	173.8
509	21	509059	Ulmus laciniata	2.3	3.95	1.901	alive	82.3	173.95
601	21	601043	Acer mono	1.04	1	2.582	alive	101.04	11
601	21	601048	Ulmus laciniata	3.88	5	3.805	alive	103.88	15
601	21	601050	Acer mono	4.1	0.65	1.961	alive	104.1	10.65
602	21	602048	Acer mono	1.9	4.2	1.404	alive	101.9	34.2
602	21	602049	Acer mono	2.8	4.5	3.501	alive	102.8	34.5
602	21	602053	Acer mono	5	0.85	2.419	alive	105	30.85
602	21	602047	Fraxinus rhynchophylla	0.7	2.35	7.4	alive	100.7	32.35
603	21	603036	Acer triflorum	4.5	1.12	1.324	alive	104.5	51.12
603	21	603037	Acer mono	1.78	0.36	1.263	alive	101.78	50.36
603	21	603038	Acer mono	1.26	1	1.662	alive	101.26	51
603	21	603039	Acer mono	0	0.75	2.374	alive	100	50.75
603	21	603040	Acer mono	1	1.6	1.593	alive	101	51.6
603	21	603042	Acer mono	1.75	1.8	2.157	alive	101.75	51.8
603	21	603043	Acer mono	2.34	1.7	2.336	alive	102.34	51.7
603	21	603044	Acer triflorum	2.76	2.3	2.104	alive	102.76	52.3
603	21	603045	Acer triflorum	3.6	2.4	2.542	alive	103.6	52.4
603	21	603048	Acer mono	2.03	5	1.343	alive	102.03	55
603	21	603049	Acer mono	1.2	3.5	1.368	alive	101.2	53.5
603	21	603050	Acer mono	1.3	3.08	1.172	alive	101.3	53.08
604	21	604038	Acer mono	3.04	1.3	2.432	alive	103.04	71.3
604	21	604039	Acer mono	1.4	1.5	3.309	alive	101.4	71.5
605	21	605036	Acer mono	2.45	1.75	4.892	alive	102.45	91.75
605	21	605037	Acer mono	2.7	3.9	3.376	alive	102.7	93.9
605	21	605038	Acer mono	4.3	4.2	2.794	alive	104.3	94.2
605	21	605040	Acer mono	1.98	4.5	2.884	alive	101.98	94.5
605	21	605042	Syringa reticulata	0.3	2.9	2.012	alive	100.3	92.9
606	21	606039	Acer mono	1.8	0.57	1.696	alive	101.8	110.57
606	21	606041	Acer mono	1.2	0.88	2.422	alive	101.2	110.88
606	21	606043	Acer mono	0	0	2.844	alive	100	110
606	21	606044	Acer mono	0.8	4.1	1.62	alive	100.8	114.1
606	21	606045	Acer mono	0.3	4.7	1.785	alive	100.3	114.7
606	21	606047	Acer mono	3.2	4.24	1.92	alive	103.2	114.24
606	21	606048	Acer mono	4.5	3.2	2.669	alive	104.5	113.2
607	21	607043	Syringa reticulata	1.6	0.93	1.393	alive	101.6	130.93
607	21	607044	Ulmus laciniata	0	1.96	2.542	alive	100	131.96
607	21	607045	Ulmus laciniata	0.7	2.38	3.387	alive	100.7	132.38
607	21	607047	Acer triflorum	0.78	3.58	3.874	alive	100.78	133.58
607	21	607049	Syringa reticulata	2	5	2.18	alive	102	135
607	21	607051	Ulmus laciniata	2.12	3	3.289	alive	102.12	133
607	21	607052	Ulmus laciniata	3.72	1.43	2.01	alive	103.72	131.43
607	21	607053	Acer mono	3.96	1.42	1.832	alive	103.96	131.42
607	21	607054	Syringa reticulata	2.92	1.04	2.686	alive	102.92	131.04
608	21	608051	Acer mono	3.3	0.74	2.238	alive	103.3	150.74
608	21	608052	Ulmus laciniata	3.2	2.38	2.997	alive	103.2	152.38
608	21	608053	Acer mono	4.4	3.94	2.02	alive	104.4	153.94
608	21	608055	Ulmus laciniata	2.9	3.85	3.725	alive	102.9	153.85
608	21	608056	Acer mono	2.1	5	4.2	alive	102.1	155
608	21	608057	Ulmus laciniata	0.86	4.68	2.565	alive	100.86	154.68
608	21	608059	Ulmus laciniata	0	1.7	1.143	alive	100	151.7
608	21	608060	Ulmus laciniata	0.4	2.9	3.662	alive	100.4	152.9
609	21	609041	Ulmus laciniata	3.6	1.9	2.859	alive	103.6	171.9
609	21	609042	Ulmus laciniata	3	1.03	2.085	alive	103	171.03
609	21	609045	Acer pseudo-sieboldianum	1.2	0	1.7	alive	101.2	170
609	21	609052	Ulmus laciniata	3.1	4.1	2.219	alive	103.1	174.1
609	21	609053	Fraxinus rhynchophylla	3	3.87	2.128	alive	103	173.87
610	21	610056	Padus racemosa	0.82	2.3	1.591	alive	100.82	192.3
610	21	610057	Padus racemosa	0.82	2.3	1.592	alive	100.82	192.3
610	21	610060	Ulmus laciniata	3.7	4.3	3.251	alive	103.7	194.3
701	21	701057	Acer mono	1.5	3.68	2.865	alive	121.5	13.68
701	21	701058	Acer mono	0.5	3.68	2.265	alive	120.5	13.68
701	21	701059	Syringa reticulata	0.86	4.68	2.192	alive	120.86	14.68
701	21	701060	Syringa reticulata	1.98	5	3.097	alive	121.98	15
701	21	701061	Syringa reticulata	2.7	4.8	1.577	alive	122.7	14.8
702	21	702035	Acer pseudo-sieboldianum	1	4	2.301	alive	121	34
702	21	702036	Acer mono	1	2.5	1.938	alive	121	32.5
704	21	704026	Acer mono	4	3	3.15	alive	124	73
704	21	704028	Acer mono	3.72	1.5	4.603	alive	123.72	71.5
704	21	704031	Acer triflorum	2.1	1.34	1.711	alive	122.1	71.34
705	21	705022	Acer mono	0.7	3	3.019	alive	120.7	93
706	21	706024	Acer mono	1.2	2.7	2.868	alive	121.2	112.7
707	21	707028	Acer mono	0.7	0.5	2.691	lodging	120.7	130.5
707	21	707029	Acer mono	2.5	0.5	2.607	alive	122.5	130.5
707	21	707030	Acer mono	2.6	0.4	3.18	alive	122.6	130.4
707	21	707031	Padus racemosa	2	5	2.024	alive	122	135
707	21	707032	Ulmus laciniata	4.8	4.8	1.739	alive	124.8	134.8
708	21	708030	Ulmus laciniata	0	2	4.252	alive	120	152
708	21	708032	Ulmus laciniata	2	2	4.785	alive	122	152
708	21	708034	Ulmus laciniata	2.2	4.8	3.455	alive	122.2	154.8
708	21	708035	Acer mono	2.2	3.8	2.348	alive	122.2	153.8
708	21	708040	Ulmus laciniata	4.5	4.4	3.051	alive	124.5	154.4
709	21	709064	Acer pseudo-sieboldianum	2.3	4	1.65	alive	122.3	174
709	21	709066	Acer mono	2.3	1.7	1.596	alive	122.3	171.7
709	21	709068	Acer mono	3.5	4.8	1.588	alive	123.5	174.8
709	21	709071	Ulmus laciniata	3	1.5	2.953	alive	123	171.5
709	21	709072	Ulmus laciniata	3	2	1.363	alive	123	172
709	21	709074	Acer mono	3	1.5	1.739	alive	123	171.5
709	21	709075	Acer mono	3.5	3.5	2.491	alive	123.5	173.5
710	21	710063	Acer mono	0.2	1	1.883	alive	120.2	191
710	21	710064	Syringa reticulata	0.2	1.5	1.529	alive	120.2	191.5
710	21	710067	Acer mono	2	2.7	2.09	alive	122	192.7
710	21	710071	Acer mono	3.8	4	2.871	alive	123.8	194
710	21	710074	Acer mono	4	2.5	2.255	alive	124	192.5
801	21	801047	Syringa reticulata	2.5	1.25	2.962	alive	142.5	11.25
801	21	801049	Syringa reticulata	1.14	0	2.41	alive	141.14	10
801	21	801051	Acer mono	1.1	2.1	4.534	alive	141.1	12.1
801	21	801053	Acer mono	0.5	3.8	2.579	alive	140.5	13.8
801	21	801054	Syringa reticulata	1.32	4.5	4.506	alive	141.32	14.5
801	21	801055	Syringa reticulata	2.46	4.6	2.511	alive	142.46	14.6
801	21	801057	Acer mono	3.5	3.98	4.815	alive	143.5	13.98
801	21	801058	Acer mono	4.3	2.96	3.166	alive	144.3	12.96
801	21	801050	Fraxinus rhynchophylla	0	0.84	1.293	alive	140	10.84
802	21	802048	Acer mono	0.12	2.56	3.71	alive	140.12	32.56
802	21	802050	Acer mono	2.6	1.42	3.672	alive	142.6	31.42
802	21	802052	Acer mono	5	2.5	2.604	alive	145	32.5
802	21	802054	Acer pseudo-sieboldianum	1.02	2.5	2.537	alive	141.02	32.5
802	21	802058	Acer mono	2.4	0.34	3.797	alive	142.4	30.34
802	21	802049	Fraxinus rhynchophylla	1.78	0.9	2.171	alive	141.78	30.9
802	21	802056	Fraxinus rhynchophylla	0	0	2.82	alive	140	30
804	21	804039	Syringa reticulata	3.4	2	2.857	alive	143.4	72
804	21	804045	Syringa reticulata	3.9	3.7	2.697	alive	143.9	73.7
804	21	804046	Syringa reticulata	4.09	4.33	1.648	alive	144.09	74.33
804	21	804047	Syringa reticulata	4.4	3.7	1.686	lodging	144.4	73.7
805	21	805041	Acer mono	1.94	0.52	3.056	alive	141.94	90.52
805	21	805042	Acer mono	0.92	1.3	1.172	alive	140.92	91.3
805	21	805044	Ulmus laciniata	0.96	0.15	1.878	alive	140.96	90.15
805	21	805048	Acer mono	2.84	3.98	2.661	alive	142.84	93.98
805	21	805053	Acer tegmentosum	3.9	3.3	2.544	alive	143.9	93.3
805	21	805054	Acer triflorum	4.24	3.86	2.749	alive	144.24	93.86
806	21	806034	Ulmus laciniata	2.9	0.22	2.256	alive	142.9	110.22
806	21	806038	Ulmus laciniata	1.22	2.68	2.862	alive	141.22	112.68
806	21	806039	Syringa reticulata	1.2	4.5	1.492	alive	141.2	114.5
806	21	806041	Syringa reticulata	2.66	5	2.091	alive	142.66	115
806	21	806042	Syringa reticulata	3	4	1.527	alive	143	114
806	21	806043	Syringa reticulata	3.1	3.88	2.184	alive	143.1	113.88
806	21	806044	Syringa reticulata	3.77	3.38	2.86	alive	143.77	113.38
807	21	807026	Syringa reticulata	2.52	0.9	1.392	alive	142.52	130.9
807	21	807029	Ulmus laciniata	0.53	2.05	1.956	alive	140.53	132.05
807	21	807030	Ulmus laciniata	0.52	2.5	3.872	alive	140.52	132.5
807	21	807031	Ulmus laciniata	0	3.94	4.5	alive	140	133.94
807	21	807036	Ulmus laciniata	2.6	1.7	2.112	alive	142.6	131.7
808	21	808038	Ulmus laciniata	0.75	0.7	4.482	alive	140.75	150.7
808	21	808039	Acer mono	0.4	1	3.698	lodging	140.4	151
808	21	808040	Ulmus laciniata	3.28	3.26	2.045	alive	143.28	153.26
808	21	808042	Ulmus laciniata	3.8	0.84	4.6	alive	143.8	150.84
808	21	808043	Acer pseudo-sieboldianum	4.66	3.9	2.1	alive	144.66	153.9
809	21	809059	Acer mono	2.1	0.7	2	alive	142.1	170.7
809	21	809060	Ulmus laciniata	1.06	1.52	4	alive	141.06	171.52
809	21	809061	Acer mono	0.2	1.9	1.5	alive	140.2	171.9
809	21	809063	Acer mono	2.41	1.92	2.4	alive	142.41	171.92
810	21	810044	Acer mono	3.76	0.32	1.7	alive	143.76	190.32
810	21	810045	Acer mono	2.47	0.66	1.4	alive	142.47	190.66
810	21	810047	Ulmus laciniata	2.08	1.6	2	alive	142.08	191.6
810	21	810049	Ulmus laciniata	1.4	3.48	2.1	alive	141.4	193.48
810	21	810050	Ulmus laciniata	0.52	2.8	2.6	alive	140.52	192.8
810	21	810051	Ulmus laciniata	3.89	2.3	3	alive	143.89	192.3
810	21	810052	Ulmus laciniata	4.14	3.38	2.5	alive	144.14	193.38
901	21	901030	Fraxinus rhynchophylla	2.42	3.88	3.1	alive	162.42	13.88
902	21	902033	Padus racemosa	0	1.2	2.1	alive	160	31.2
902	21	902034	Syringa reticulata	0.1	2.82	2.2	alive	160.1	32.82
902	21	902032	Fraxinus rhynchophylla	1.18	0.33	2.9	alive	161.18	30.33
903	21	903026	Syringa reticulata	1.44	4.32	2	alive	161.44	54.32
903	21	903027	Syringa reticulata	1.96	5	2	alive	161.96	55
904	21	904042	Fraxinus rhynchophylla	3.44	2.4	2.099	alive	163.44	72.4
905	21	905037	Acer mono	1	0.42	3.923	alive	161	90.42
905	21	905038	Acer mono	1.9	0.87	3.963	alive	161.9	90.87
905	21	905039	Acer mono	0.57	4.86	3.557	alive	160.57	94.86
905	21	905040	Ulmus laciniata	1.05	4.5	3.886	alive	161.05	94.5
905	21	905041	Acer mono	2.65	4.03	3.853	alive	162.65	94.03
905	21	905042	Fraxinus rhynchophylla	3.87	4.61	1.918	alive	163.87	94.61
906	21	906040	Carpinus cordata	0.33	1.56	2.938	alive	160.33	111.56
906	21	906041	Syringa reticulata	0.63	1.56	1.974	alive	160.63	111.56
906	21	906044	Syringa reticulata	1.8	1.94	1.751	alive	161.8	111.94
906	21	906045	Syringa reticulata	1.27	3.04	1.693	alive	161.27	113.04
906	21	906047	Syringa reticulata	2.2	4.11	1.778	alive	162.2	114.11
907	21	907043	Syringa reticulata	1.71	4.6	1.6	alive	161.71	134.6
907	21	907045	Ulmus laciniata	2.72	4.4	1.1	alive	162.72	134.4
908	21	908045	Ulmus laciniata	1.02	0.93	2	alive	161.02	150.93
908	21	908047	Acer mono	1.9	3.4	4.1	alive	161.9	153.4
908	21	908048	Ulmus laciniata	0.61	4.28	2.1	alive	160.61	154.28
908	21	908053	Acer mono	2	0.38	4.3	alive	162	150.38
908	21	908055	Ulmus laciniata	3.92	0.33	2	alive	163.92	150.33
909	21	909053	Ulmus laciniata	1.7	0.3	1.374	alive	161.7	170.3
909	21	909058	Acer tegmentosum	0.8	4.7	2	alive	160.8	174.7
909	21	909059	Acer tegmentosum	0.17	4.63	2.7	alive	160.17	174.63
909	21	909061	Ulmus laciniata	4.7	3.7	3	alive	164.7	173.7
910	21	910040	Ulmus laciniata	2.82	2	2.3	alive	162.82	192
1001	21	1001024	Acer triflorum	0.4	2.56	1.5	alive	180.4	12.56
1001	21	1001025	Syringa reticulata	3.6	5	2	alive	183.6	15
1001	21	1001026	Acer mono	4.4	3.5	1.9	alive	184.4	13.5
1001	21	1001027	Acer triflorum	2.6	0.4	3.75	alive	182.6	10.4
1002	21	1002023	Acer pseudo-sieboldianum	2.2	4.9	4	alive	182.2	34.9
1003	21	1003022	Acer mono	2.5	4.4	3	alive	182.5	54.4
1003	21	1003025	Syringa reticulata	0.6	2.4	2.5	alive	180.6	52.4
1003	21	1003026	Acer mono	1.1	1.15	3	alive	181.1	51.15
1004	21	1004039	Acer mono	4.2	1.4	3.298	alive	184.2	71.4
1004	21	1004040	Acer mono	2.4	1.27	2.074	alive	182.4	71.27
1004	21	1004042	Acer mono	1.9	2.45	2.735	alive	181.9	72.45
1004	21	1004048	Acer mono	3.34	3.7	2.122	alive	183.34	73.7
1004	21	1004050	Acer mono	2.4	4	2.936	alive	182.4	74
1004	21	1004051	Acer mono	3.3	3	3.461	alive	183.3	73
1004	21	1004045	Tilia amurensis	1	2.8	5.841	alive	181	72.8
1004	21	1004046	Tilia amurensis	1.1	4.7	4.118	alive	181.1	74.7
1004	21	1004047	Tilia amurensis	2.85	3.4	5.73	alive	182.85	73.4
1005	21	1005023	Padus racemosa	2.2	1.43	4.777	alive	182.2	91.43
1005	21	1005025	Padus racemosa	2.9	4.2	4.321	alive	182.9	94.2
1005	21	1005027	Padus racemosa	3.6	2.8	1.345	alive	183.6	92.8
1005	21	1005028	Tilia amurensis	3.4	1.8	5.27	alive	183.4	91.8
1006	21	1006057	Ulmus laciniata	1.24	1.7	2.351	alive	181.24	111.7
1006	21	1006058	Ulmus laciniata	2.6	4.2	3.373	alive	182.6	114.2
1006	21	1006059	Ulmus laciniata	3.1	3.2	2.589	alive	183.1	113.2
1006	21	1006060	Acer mono	2.93	0.45	3.373	alive	182.93	110.45
1006	21	1006061	Ulmus laciniata	2.4	0.97	2.758	alive	182.4	110.97
1006	21	1006062	Ulmus laciniata	2.5	3	4.451	alive	182.5	113
1006	21	1006063	Syringa reticulata	3.7	4.8	1.664	alive	183.7	114.8
1006	21	1006064	Ulmus laciniata	0.49	5	2.405	alive	180.49	115
1007	21	1007046	Syringa reticulata	4.5	1	2.242	alive	184.5	131
1007	21	1007047	Syringa reticulata	4	1.75	1.962	alive	184	131.75
1007	21	1007048	Syringa reticulata	2.8	0.98	2.397	alive	182.8	130.98
1007	21	1007049	Syringa reticulata	1.6	0.3	1.761	alive	181.6	130.3
1007	21	1007050	Ulmus laciniata	1.77	3.2	2.804	alive	181.77	133.2
1009	21	1009032	Padus racemosa	1.93	0.43	1.506	alive	181.93	170.43
1009	21	1009033	Acer mono	4	1.16	3.728	alive	184	171.16
1009	21	1009034	Ulmus laciniata	5	3.3	3.616	alive	185	173.3
1010	21	1010023	Ulmus laciniata	1.53	4	1.425	dead top	181.53	194
1010	21	1010024	Carpinus cordata	2.6	4.6	2.836	alive	182.6	194.6
1010	21	1010026	Ulmus laciniata	3.3	0.93	3.448	alive	183.3	190.93
1010	21	1010027	Ulmus laciniata	3	5	1.57	alive	183	195
1010	21	1010029	Acer tegmentosum	4.8	3.8	4.338	alive	184.8	193.8
101	22	101040	Ulmus laciniata	2.7	0	2.732	alive	2.7	15
102	22	102027	Ulmus laciniata	0.9	0.53	4.408	alive	0.9	35.53
102	22	102028	Padus racemosa	3.3	2.8	2.908	alive	3.3	37.8
103	22	103041	Ulmus laciniata	1.17	0.8	4.075	alive	1.17	55.8
104	22	104031	Ulmus laciniata	2.2	2	4.68	alive	2.2	77
105	22	105035	Acer mono	2.1	2.12	2.391	alive	2.1	97.12
106	22	106041	Acer mono	2.8	1.58	1.668	alive	2.8	116.58
106	22	106044	Acer mono	1.64	3.9	3.637	alive	1.64	118.9
107	22	107038	Acer mono	3.5	3.66	3.094	alive	3.5	138.66
108	22	108037	Acer mono	2.2	2.9	1.974	alive	2.2	157.9
201	22	201044	Acer mono	0	3.88	1.67	alive	20	18.88
201	22	201045	Acer mono	2.6	1.5	1.368	alive	22.6	16.5
201	22	201046	Acer mono	3.2	1.92	3.428	alive	23.2	16.92
202	22	202061	Syringa reticulata	0	1.7	3.156	alive	20	36.7
202	22	202062	Acer mono	1.72	1.32	2.713	alive	21.72	36.32
202	22	202063	Acer mono	1.18	2.4	1.971	alive	21.18	37.4
202	22	202065	Padus racemosa	1.6	3.4	4.049	alive	21.6	38.4
202	22	202068	Acer mono	2.9	3.2	4.093	alive	22.9	38.2
202	22	202070	Padus racemosa	4.5	5	3.438	alive	24.5	40
202	22	202071	Acer mono	4.1	1.9	1.447	alive	24.1	36.9
202	22	202073	Acer mono	2.05	2.28	3.794	alive	22.05	37.28
202	22	202076	Acer pseudo-sieboldianum	3.3	1.4	2.532	alive	23.3	36.4
203	22	203050	Padus racemosa	4.3	0.46	1.733	alive	24.3	55.46
203	22	203052	Acer mono	1.7	2.5	2.509	alive	21.7	57.5
203	22	203053	Syringa reticulata	0.72	1.23	2.108	alive	20.72	56.23
203	22	203054	Syringa reticulata	0.62	4.6	1.737	alive	20.62	59.6
203	22	203055	Syringa reticulata	1.5	4.15	1.752	alive	21.5	59.15
204	22	204043	Acer mono	3.21	2.28	3.104	alive	23.21	77.28
204	22	204045	Syringa reticulata	2.11	0	2.395	alive	22.11	75
205	22	205031	Acer mono	2.88	1	1.462	alive	22.88	96
205	22	205032	Acer mono	2.78	1.1	1.883	alive	22.78	96.1
206	22	206029	Acer mono	0.75	0.58	4.432	alive	20.75	115.58
207	22	207030	Acer mono	1.8	0	1.695	alive	21.8	135
207	22	207031	Acer mono	2.2	0.64	1.896	alive	22.2	135.64
207	22	207034	Acer mono	3.55	4.37	1.095	alive	23.55	139.37
208	22	208048	Acer mono	2.6	1.3	4.849	alive	22.6	156.3
208	22	208050	Sorbus alnifolia	3.65	2.42	1.696	alive	23.65	157.42
208	22	208051	Acer pseudo-sieboldianum	1.94	3.06	4.49	alive	21.94	158.06
208	22	208047	Tilia amurensis	1.9	0	5.891	alive	21.9	155
209	22	209033	Acer pseudo-sieboldianum	4.1	2.8	3.907	alive	24.1	177.8
210	22	210048	Carpinus cordata	2.15	0.22	2.692	alive	22.15	195.22
301	22	301059	Ulmus laciniata	2.57	0.5	4.406	alive	42.57	15.5
301	22	301061	Acer pseudo-sieboldianum	3.3	1.9	2.191	alive	43.3	16.9
301	22	301064	Acer pseudo-sieboldianum	3.1	4.06	3.974	alive	43.1	19.06
301	22	301065	Acer pseudo-sieboldianum	2.8	4.55	3.039	alive	42.8	19.55
301	22	301066	Acer pseudo-sieboldianum	3.2	5	2.979	alive	43.2	20
301	22	301067	Acer pseudo-sieboldianum	3.2	5	1.822	alive	43.2	20
301	22	301068	Acer pseudo-sieboldianum	3.5	4.6	1.81	alive	43.5	19.6
301	22	301069	Acer tegmentosum	2.8	3.7	4.619	alive	42.8	18.7
301	22	301070	Acer mono	1.9	4.7	4.686	alive	41.9	19.7
301	22	301071	Acer mono	0	4.4	1.346	alive	40	19.4
302	22	302070	Padus racemosa	3.44	0.38	3.316	alive	43.44	35.38
302	22	302071	Acer mono	1.8	0.3	2.281	alive	41.8	35.3
302	22	302076	Acer mono	0.14	1.8	1.071	alive	40.14	36.8
302	22	302080	Ulmus laciniata	1.6	2.6	2.287	alive	41.6	37.6
302	22	302081	Ulmus laciniata	2.2	1.9	2.386	alive	42.2	36.9
302	22	302084	Acer mono	2.4	5	2.241	lodging	42.4	40
302	22	302086	Ulmus laciniata	3.4	3.47	1.702	alive	43.4	38.47
303	22	303039	Acer mono	3.9	1.5	1.752	alive	43.9	56.5
303	22	303040	Acer mono	3.9	1.5	1.699	alive	43.9	56.5
303	22	303041	Acer mono	3.45	1.26	1.214	alive	43.45	56.26
303	22	303043	Acer mono	2.34	0.8	1.944	alive	42.34	55.8
303	22	303045	Syringa reticulata	1.5	0	1.765	alive	41.5	55
303	22	303046	Syringa reticulata	1.4	4.7	1.464	alive	41.4	59.7
303	22	303047	Syringa reticulata	1.1	2.2	1.159	alive	41.1	57.2
304	22	304038	Syringa reticulata	0.5	0	2.268	alive	40.5	75
304	22	304040	Syringa reticulata	1.3	1.4	1.255	alive	41.3	76.4
304	22	304041	Syringa reticulata	1.8	2.1	2.262	alive	41.8	77.1
304	22	304042	Syringa reticulata	2.64	2.7	1.425	alive	42.64	77.7
304	22	304043	Ulmus laciniata	2.27	4	3.165	alive	42.27	79
304	22	304045	Ulmus laciniata	3.76	4.3	1.706	alive	43.76	79.3
304	22	304047	Ulmus laciniata	4.8	2.6	4.075	alive	44.8	77.6
304	22	304049	Acer mono	4.12	2.6	1.149	alive	44.12	77.6
304	22	304048	Fraxinus rhynchophylla	4.12	2.6	1.918	alive	44.12	77.6
305	22	305022	Fraxinus rhynchophylla	1.3	4.1	1.517	alive	41.3	99.1
306	22	306034	Acer mono	2	1.3	3.459	alive	42	116.3
306	22	306038	Syringa reticulata	4.67	2.28	1.789	alive	44.67	117.28
307	22	307034	Acer pseudo-sieboldianum	2	1.4	1.6	alive	42	136.4
307	22	307038	Acer mono	2.3	5	1.282	alive	42.3	140
307	22	307039	Acer mono	2.7	5	1.398	alive	42.7	140
308	22	308065	Acer triflorum	5	3.65	2.119	alive	45	158.65
308	22	308066	Acer mono	3.1	4.23	3.242	alive	43.1	159.23
308	22	308069	Acer mono	3.9	0.57	2.923	alive	43.9	155.57
308	22	308070	Acer mono	5	0.27	2.521	alive	45	155.27
308	22	308071	Sorbus alnifolia	3.5	1.7	3.044	alive	43.5	156.7
308	22	308072	Acer pseudo-sieboldianum	3.24	2.06	2.51	alive	43.24	157.06
308	22	308063	Tilia amurensis	3.73	1.4	1.52	alive	43.73	156.4
308	22	308064	Tilia amurensis	4.6	2.1	6.5	alive	44.6	157.1
308	22	308073	Fraxinus rhynchophylla	3.28	2.28	2.355	alive	43.28	157.28
309	22	309077	Acer mono	4.3	0	1.596	alive	44.3	175
309	22	309079	Acer pseudo-sieboldianum	5	4.1	1.561	alive	45	179.1
309	22	309080	Acer pseudo-sieboldianum	2.67	1.23	3.386	alive	42.67	176.23
309	22	309084	Carpinus cordata	4.7	1.9	3.081	alive	44.7	176.9
309	22	309086	Carpinus cordata	0.46	1.84	1.581	alive	40.46	176.84
401	22	401063	Acer mono	0.43	1.2	3.08	alive	60.43	16.2
401	22	401065	Acer pseudo-sieboldianum	2.2	2.7	2.661	alive	62.2	17.7
401	22	401069	Syringa reticulata	1.3	3.6	2.001	alive	61.3	18.6
402	22	402032	Acer mono	0.9	1.3	2.057	alive	60.9	36.3
402	22	402033	Acer mono	0	2	4.161	alive	60	37
402	22	402035	Carpinus cordata	1.8	3.4	1.711	alive	61.8	38.4
403	22	403027	Acer mono	1.5	0.96	3.952	alive	61.5	55.96
403	22	403029	Acer mono	1.6	3	2.512	alive	61.6	58
403	22	403037	Acer mono	0.95	0.5	1.87	alive	60.95	55.5
404	22	404034	Acer mono	0.5	3.3	1.995	alive	60.5	78.3
404	22	404035	Acer mono	0	5	4.293	alive	60	80
404	22	404036	Acer mono	1.5	5	3.316	alive	61.5	80
406	22	406021	Acer mono	4.4	0.3	2.766	alive	64.4	115.3
406	22	406023	Acer mono	1.6	0.7	3.017	alive	61.6	115.7
406	22	406028	Acer mono	1.3	3.5	1.414	alive	61.3	118.5
406	22	406030	Acer triflorum	2.3	3.8	1.433	alive	62.3	118.8
406	22	406031	Acer mono	2.3	2.2	2.596	alive	62.3	117.2
406	22	406032	Acer mono	3.6	2.6	3.376	alive	63.6	117.6
406	22	406029	Fraxinus rhynchophylla	1.7	4	4.494	alive	61.7	119
407	22	407051	Acer mono	2.1	0	1.654	alive	62.1	135
407	22	407054	Acer mono	0	2.2	1.238	alive	60	137.2
407	22	407055	Acer mono	1.36	0.5	2.638	alive	61.36	135.5
407	22	407057	Acer mono	4.1	4.3	1.447	alive	64.1	139.3
408	22	408060	Carpinus cordata	0.7	3	2.409	alive	60.7	158
408	22	408061	Acer pseudo-sieboldianum	1.05	4.8	1.828	alive	61.05	159.8
408	22	408063	Acer mono	2.3	5	2.608	alive	62.3	160
408	22	408064	Acer pseudo-sieboldianum	2.5	4.7	4.318	alive	62.5	159.7
408	22	408065	Acer pseudo-sieboldianum	4	4.5	2.553	alive	64	159.5
408	22	408068	Acer mono	1.5	2.2	2.317	alive	61.5	157.2
408	22	408070	Acer mono	3.3	0.5	1.263	alive	63.3	155.5
409	22	409078	Acer mono	0.2	0	2.384	alive	60.2	175
409	22	409079	Acer pseudo-sieboldianum	0.5	0.8	2.433	alive	60.5	175.8
409	22	409080	Acer mono	0	1.8	2.882	alive	60	176.8
409	22	409084	Carpinus cordata	1.5	1.5	3.704	alive	61.5	176.5
409	22	409088	Tilia amurensis	2.5	2	2.734	alive	62.5	177
409	22	409094	Fraxinus rhynchophylla	4.9	2.5	4.892	alive	64.9	177.5
410	22	410101	Ulmus laciniata	0.8	0	4.667	alive	60.8	195
501	22	501022	Acer mono	1.07	2.2	1.468	alive	81.07	17.2
501	22	501023	Acer mono	2.3	2.9	1.518	alive	82.3	17.9
501	22	501024	Ulmus laciniata	2.2	3.2	3.631	alive	82.2	18.2
501	22	501025	Acer mono	3.2	3.5	3.297	alive	83.2	18.5
501	22	501026	Acer mono	4.7	2.3	2.596	alive	84.7	17.3
501	22	501027	Ulmus laciniata	2.5	2	1.525	alive	82.5	17
502	22	502034	Acer mono	0.4	2.8	3.218	alive	80.4	37.8
502	22	502037	Acer mono	1.95	1.9	2.315	alive	81.95	36.9
502	22	502039	Carpinus cordata	2.1	2	1.807	alive	82.1	37
502	22	502041	Acer mono	2.4	2.3	2.513	alive	82.4	37.3
504	22	504050	Acer mono	4.55	1.54	3.895	alive	84.55	76.54
504	22	504052	Acer mono	0.5	1.4	4.248	alive	80.5	76.4
505	22	505037	Syringa reticulata	4	4.5	1.215	alive	84	99.5
505	22	505041	Acer mono	4	2.5	1.926	alive	84	97.5
506	22	506037	Ulmus laciniata	0.8	2	1.435	alive	80.8	117
[truncated: 4,147 more rows]
