# Supplementary material for: Spatial patterns and associations of tree species at different developmental stages in a montane secondary temperate forest of northeastern China
Source: PeerJ. 2021 Jun 3;9:e11517. doi: 10.7717/peerj.11517 (PMC8180193; doi:10.7717/peerj.11517)
Supplement: Supplemental Information 3 [file peerj-09-11517-s003.xlsx]

## Sheet: Sheet1
plot	code	tag	sp	x	y	height	stasus	gx	gy
0101	11	12	Ulmus laciniata	2.8	3.1	0.35	alive	2.8	3.1
0101	14	59	Acer mono	3.3	3.8	1	alive	8.3	3.8
0101	14	68	Acer mono	4.2	2.6	1.1	alive	9.2	2.6
0101	14	69	Acer mono	4.4	2.6	1.3	alive	9.4	2.6
0101	14	91	Syringa reticulata	1.4	4.5	0.87	alive	6.4	4.5
0101	22	118	Acer mono	0.4	0.2	1.63	alive	0.4	15.2
0101	23	133	Syringa reticulata	1.8	2.1	0.8	alive	6.8	17.1
0101	23	141	Acer mono	2.2	4.8	2.16	alive	7.2	19.8
0101	23	144	Padus racemosa	4.5	4.5	2.1	alive	9.5	19.5
0101	24	154	Acer mono	0	2.5	1.5	alive	5	12.5
0101	24	158	Acer mono	3.6	0.2	1.37	alive	8.6	10.2
0101	31	159	Acer mono	1.9	3.6	0.8	alive	11.9	13.6
0101	31	161	Acer mono	3.5	2.4	2.35	alive	13.5	12.4
0101	31	163	Acer mono	4.1	3	1.3	alive	14.1	13
0101	33	198	Acer mono	3.8	4.6	0.96	alive	18.8	19.6
0101	34	227	Acer mono	0.5	1.2	1.1	alive	15.5	11.2
0101	34	228	Acer mono	2.5	0.6	0.78	alive	17.5	10.6
0101	34	239	Acer mono	3	0	0.76	alive	18	10
0101	41	260	Ulmus laciniata	1.3	0.7	1.52	alive	11.3	0.7
0101	41	262	Acer mono	2.6	2.9	1.4	alive	12.6	2.9
0101	41	265	Acer mono	2.2	4.1	1.72	alive	12.2	4.1
0101	41	266	Acer mono	1.8	4.3	1	alive	11.8	4.3
0101	43	302	Acer mono	3	3.4	1.75	alive	18	8.4
0101	43	309	Acer mono	3.4	3.9	2.15	alive	18.4	8.9
0101	44	333	Ulmus laciniata	0	2.3	0.54	alive	15	2.3
0101	44	334	Syringa reticulata	1	0.7	2	alive	16	0.7
0101	44	335	Ulmus laciniata	1.3	1.1	0.31	alive	16.3	1.1
0101	44	338	Acer mono	3.3	4.8	1.3	alive	18.3	4.8
0102	11	6	Syringa reticulata	1.6	4.4	1.03	alive	1.6	24.4
0102	12	11	Ulmus laciniata	0.4	0.7	0.93	alive	0.4	25.7
0102	13	29	Syringa reticulata	0.2	1.3	1.8	alive	5.2	26.3
0102	21	54	Ulmus laciniata	2.9	1	0.3	alive	2.9	31
0102	21	56	Ulmus laciniata	2.6	1.4	1.04	alive	2.6	31.4
0102	31	205	Acer mono	1.4	1.4	2.4	alive	11.4	31.4
0102	31	207	Padus racemosa	3.2	0.9	0.78	alive	13.2	30.9
0102	33	211	Acer mono	3.6	3	2.2	alive	18.6	38
0102	34	213	Ulmus laciniata	3.8	3.8	0.37	alive	18.8	33.8
0102	41	229	Padus racemosa	2.1	2	1.96	alive	12.1	22
0102	43	264	Acer mono	4	0.8	1.86	alive	19	25.8
0102	44	276	Fraxinus rhynchophylla	3.9	3.5	2.74	alive	18.9	23.5
0103	14	127	Acer mono	1	3.6	2.2	alive	6	43.6
0103	21	133	Acer mono	3.5	0.5	1.43	alive	3.5	50.5
0103	22	179	Acer mono	1.9	3.9	1.63	alive	1.9	58.9
0103	22	181	Acer mono	0.5	2.7	0.8	alive	0.5	57.7
0103	24	193	Acer mono	0.8	3.4	0.5	alive	5.8	53.4
0103	33	247	Syringa reticulata	2.7	3.2	1.47	alive	17.7	58.2
0104	12	30	Syringa reticulata	0	0	0.9	alive	0	65
0104	12	31	Syringa reticulata	0	0	1.1	alive	0	65
0104	13	32	Syringa reticulata	5	2.2	1.9	alive	10	67.2
0104	13	33	Syringa reticulata	5	2.2	1.5	alive	10	67.2
0104	21	46	Syringa reticulata	1.3	2.4	0.9	alive	1.3	72.4
0104	22	48	Ulmus laciniata	2.5	3.9	1	alive	2.5	78.9
0104	24	67	Syringa reticulata	4.3	3.3	0.7	alive	9.3	73.3
0104	24	68	Syringa reticulata	4.3	3.3	0.5	alive	9.3	73.3
0104	24	70	Syringa reticulata	3.4	4.4	0.8	alive	8.4	74.4
0104	24	71	Syringa reticulata	3.8	5	0.7	alive	8.8	75
0104	31	83	Syringa reticulata	1.1	0.6	1.3	alive	11.1	70.6
0104	31	84	Syringa reticulata	1.1	0.6	1.1	alive	11.1	70.6
0104	33	109	Ulmus laciniata	0	3.1	1.1	alive	15	78.1
0104	34	121	Ulmus laciniata	4.5	2.4	1.3	alive	19.5	72.4
0104	34	126	Ulmus laciniata	2.2	1.2	1.1	alive	17.2	71.2
0104	41	141	Syringa reticulata	3	0.3	0.6	alive	13	60.3
0104	43	153	Syringa reticulata	2.6	0.7	1.4	alive	17.6	65.7
0104	44	163	Acer mono	3.1	3	1	alive	18.1	63
0104	44	165	Acer mono	3.4	1.9	1.3	alive	18.4	61.9
0105	11	3	Ulmus laciniata	2.8	5	0.3	alive	2.8	85
0105	12	28	Syringa reticulata	2.1	3	1.1	alive	2.1	88
0105	21	58	Ulmus laciniata	4.5	3.5	0.8	alive	4.5	93.5
0105	33	149	Acer mono	4.8	3.8	1.7	alive	19.8	98.8
0105	33	150	Acer mono	4.8	3.8	1.6	alive	19.8	98.8
0105	33	154	Padus racemosa	2.5	0.6	0.7	alive	17.5	95.6
0105	33	155	Padus racemosa	4.6	0.4	1.4	alive	19.6	95.4
0105	33	156	Padus racemosa	0.6	2.5	0.84	alive	15.6	97.5
0105	34	157	Padus racemosa	3.7	1	0.6	alive	18.7	91
0105	34	158	Padus racemosa	2.1	4	0.84	alive	17.1	94
0105	41	172	Ulmus laciniata	4.2	1	0.44	alive	14.2	81
0106	12	45	Ulmus laciniata	2.7	2.9	0.84	alive	2.7	107.9
0106	12	62	Acer mono	2.3	3.5	0.8	alive	2.3	108.5
0106	22	87	Acer mono	3.7	2.6	1	alive	3.7	117.6
0106	31	123	Ulmus laciniata	1.5	2.4	1.9	alive	11.5	112.4
0106	32	131	Padus racemosa	1.8	4.4	1.3	alive	11.8	119.4
0106	32	134	Acer mono	2.9	1.9	1.6	alive	12.9	116.9
0106	33	144	Acer mono	3.9	0.8	1.7	alive	18.9	115.8
0106	34	151	Ulmus laciniata	1.3	2.7	0.7	alive	16.3	112.7
0106	34	183	Acer mono	2.9	2.1	1.8	alive	17.9	112.1
0106	34	184	Acer mono	2.3	1.8	1.5	alive	17.3	111.8
0106	43	220	Ulmus laciniata	4.3	3.7	0.9	alive	19.3	108.7
0106	44	240	Acer tegmentosum	1.4	3.7	0.5	alive	16.4	103.7
0106	44	241	Acer tegmentosum	1.4	3.7	0.5	alive	16.4	103.7
0107	12	4	Ulmus laciniata	4.4	2.7	1.4	alive	4.4	127.7
0107	12	5	Ulmus laciniata	4.4	2.7	0.7	alive	4.4	127.7
0107	12	6	Ulmus laciniata	4.4	2.7	0.72	alive	4.4	127.7
0107	13	10	Acer mono	2.9	2.7	1.1	alive	7.9	127.7
0107	14	21	Acer mono	3	4.4	1	alive	8	124.4
0107	21	26	Acer tegmentosum	1.5	4.3	2.9	alive	1.5	134.3
0107	22	31	Ulmus laciniata	3.2	3.6	1.25	alive	3.2	138.6
0107	22	33	Syringa reticulata	3.8	5	1.6	alive	3.8	140
0107	23	39	Acer mono	3.7	1	1.9	alive	8.7	136
0107	24	47	Acer pseudo-sieboldianum	2.5	3.5	0.6	alive	7.5	133.5
0107	24	48	Acer pseudo-sieboldianum	1.5	4.5	0.65	alive	6.5	134.5
0107	24	49	Acer mono	0.3	4.3	1.5	alive	5.3	134.3
0107	32	60	Acer mono	0.7	3.9	0.8	alive	10.7	138.9
0107	32	61	Acer mono	1	3.9	2.1	alive	11	138.9
0107	33	85	Acer mono	2.2	5	1.8	alive	17.2	140
0107	34	98	Ulmus laciniata	1.9	1.7	1.8	alive	16.9	131.7
0107	34	99	Ulmus laciniata	1.9	1.7	1.35	alive	16.9	131.7
0107	43	132	Acer mono	0	5	1.85	alive	15	130
0108	11	2	Acer mono	3.1	0.4	0.3	alive	3.1	140.4
0108	11	3	Acer mono	3.8	0.4	0.5	alive	3.8	140.4
0108	11	4	Ulmus laciniata	3.8	1.7	1.8	alive	3.8	141.7
0108	11	5	Syringa reticulata	2.9	3.3	1.5	alive	2.9	143.3
0108	11	6	Syringa reticulata	2.7	2.5	0.9	alive	2.7	142.5
0108	11	7	Syringa reticulata	2.7	2.5	0.8	alive	2.7	142.5
0108	11	14	Syringa reticulata	2.9	2.4	1.1	alive	2.9	142.4
0108	12	16	Acer mono	1.8	2.9	0.6	alive	1.8	147.9
0108	12	17	Acer mono	2.3	2.6	1.2	alive	2.3	147.6
0108	12	18	Acer mono	1.4	1.7	0.9	alive	1.4	146.7
0108	12	19	Acer mono	1.5	1.6	0.6	alive	1.5	146.6
0108	13	24	Acer mono	3.5	2.3	0.6	alive	8.5	147.3
0108	13	25	Acer mono	3.5	2.3	0.6	alive	8.5	147.3
0108	13	26	Acer mono	2.4	2.6	1.4	alive	7.4	147.6
0108	13	27	Carpinus cordata	1.6	2	1.1	alive	6.6	147
0108	14	28	Acer mono	1.6	0	0.6	alive	6.6	140
0108	14	31	Ulmus laciniata	2.2	2.7	0.9	alive	7.2	142.7
0108	21	37	Ulmus laciniata	2.5	3.7	1.66	alive	2.5	153.7
0108	22	44	Acer tegmentosum	3.1	2.6	0.7	alive	3.1	157.6
0108	22	45	Acer tegmentosum	3.1	2.6	0.6	alive	3.1	157.6
0108	23	56	Padus racemosa	3.5	1.1	1.5	alive	8.5	156.1
0108	23	57	Padus racemosa	2.3	1.6	1.2	alive	7.3	156.6
0108	23	58	Padus racemosa	2.3	1.6	1.6	alive	7.3	156.6
0108	23	59	Padus racemosa	1.5	1.1	2.05	alive	6.5	156.1
0108	23	61	Padus racemosa	2.3	3	1.2	alive	7.3	158
0108	23	62	Padus racemosa	2.7	4	1.4	alive	7.7	159
0108	23	63	Padus racemosa	2.7	4	1.5	alive	7.7	159
0108	23	64	Padus racemosa	2.4	5	1.3	alive	7.4	160
0108	23	65	Padus racemosa	1.7	5	0.9	alive	6.7	160
0108	23	69	Padus racemosa	0.5	3.8	1.3	alive	5.5	158.8
0108	24	70	Padus racemosa	0.4	0.7	0.5	alive	5.4	150.7
0108	24	71	Padus racemosa	1.3	0.5	0.8	alive	6.3	150.5
0108	24	72	Padus racemosa	1.3	0.5	0.5	alive	6.3	150.5
0108	24	73	Padus racemosa	1.1	0.7	0.45	alive	6.1	150.7
0108	24	74	Padus racemosa	2.4	1.4	0.65	alive	7.4	151.4
0108	24	76	Padus racemosa	2.4	1.4	0.8	alive	7.4	151.4
0108	24	78	Padus racemosa	2.4	0	1.4	alive	7.4	150
0108	24	79	Padus racemosa	2.4	0	1.4	alive	7.4	150
0108	24	81	Padus racemosa	2.5	2.5	0.75	alive	7.5	152.5
0108	24	82	Padus racemosa	3	3	0.6	alive	8	153
0108	24	83	Padus racemosa	3.1	2.5	0.8	alive	8.1	152.5
0108	24	85	Padus racemosa	2.7	4.4	1.5	alive	7.7	154.4
0108	24	86	Padus racemosa	2.7	4.4	1.1	alive	7.7	154.4
0108	24	87	Padus racemosa	2.7	4.4	1.1	alive	7.7	154.4
0108	24	88	Padus racemosa	3.2	3.2	0.9	alive	8.2	153.2
0108	24	89	Padus racemosa	3.6	3.6	0.9	alive	8.6	153.6
0108	24	90	Padus racemosa	2.8	2.7	1.9	alive	7.8	152.7
0108	24	91	Padus racemosa	2.8	2.7	1.5	alive	7.8	152.7
0108	24	95	Acer tegmentosum	4.7	4.3	1.2	alive	9.7	154.3
0108	24	97	Padus racemosa	5	2.7	1.3	alive	10	152.7
0108	24	99	Padus racemosa	3.2	1.7	1.45	alive	8.2	151.7
0108	24	100	Padus racemosa	5	1.7	0.6	alive	10	151.7
0108	31	103	Padus racemosa	4.3	0.4	0.7	alive	14.3	150.4
0108	31	110	Tilia amurensis	5	3.1	0.5	alive	15	153.1
0108	31	111	Acer mono	5	4.1	0.8	alive	15	154.1
0108	31	112	Acer mono	5	4.1	0.8	alive	15	154.1
0108	31	113	Acer mono	4.2	3.6	0.6	alive	14.2	153.6
0108	31	122	Acer mono	1.3	3.2	0.5	alive	11.3	153.2
0108	31	123	Acer mono	1.3	4.2	0.3	alive	11.3	154.2
0108	31	124	Acer mono	0.3	3.1	1.5	alive	10.3	153.1
0108	31	126	Acer mono	0.5	2.8	0.9	alive	10.5	152.8
0108	31	127	Acer pseudo-sieboldianum	0	2.1	1.2	alive	10	152.1
0108	31	128	Acer pseudo-sieboldianum	0	2.1	1.1	alive	10	152.1
0108	31	131	Acer mono	1.6	2	1.1	alive	11.6	152
0108	31	132	Acer mono	1.6	2	1.2	alive	11.6	152
0108	31	133	Acer mono	2.3	2.5	1.2	alive	12.3	152.5
0108	31	134	Acer mono	1.6	2.6	0.7	alive	11.6	152.6
0108	31	135	Acer tegmentosum	2	2.6	1.3	alive	12	152.6
0108	31	137	Fraxinus rhynchophylla	2.7	2.7	0.5	alive	12.7	152.7
0108	31	139	Acer tegmentosum	2.7	0	1.4	alive	12.7	150
0108	31	140	Acer tegmentosum	2.7	0	1.2	alive	12.7	150
0108	31	141	Acer tegmentosum	2.7	0	1.1	alive	12.7	150
0108	31	142	Acer mono	1.8	0.8	1.6	alive	11.8	150.8
0108	31	144	Acer pseudo-sieboldianum	0.6	0.9	0.82	alive	10.6	150.9
0108	32	148	Acer mono	2	4.7	1.1	alive	12	159.7
0108	32	149	Acer mono	2.4	4.2	0.9	alive	12.4	159.2
0108	32	150	Acer mono	2.6	3.5	1	alive	12.6	158.5
0108	32	151	Acer mono	2.8	3.4	0.6	alive	12.8	158.4
0108	32	152	Padus racemosa	2.4	2.7	0.7	alive	12.4	157.7
0108	32	153	Padus racemosa	2.4	2.7	0.6	alive	12.4	157.7
0108	32	154	Padus racemosa	2.4	2.7	0.9	alive	12.4	157.7
0108	32	155	Padus racemosa	1.3	1.6	2.1	alive	11.3	156.6
0108	32	156	Padus racemosa	2.3	2.7	2.2	alive	12.3	157.7
0108	32	157	Acer mono	2.3	2.2	0.8	alive	12.3	157.2
0108	32	158	Padus racemosa	2.5	0.9	0.9	alive	12.5	155.9
0108	32	162	Acer mono	3.8	3.2	0.33	alive	13.8	158.2
0108	32	163	Acer mono	2.3	1.3	1.4	alive	12.3	156.3
0108	32	164	Ulmus laciniata	4.2	0.5	0.82	alive	14.2	155.5
0108	32	165	Padus racemosa	4.8	0	1.52	alive	14.8	155
0108	32	166	Padus racemosa	2.8	1.6	1.3	alive	12.8	156.6
0108	32	167	Padus racemosa	2.8	1.6	1.1	alive	12.8	156.6
0108	33	168	Syringa reticulata	2	0	1	alive	17	155
0108	33	169	Syringa reticulata	5	0	1.02	alive	20	155
0108	33	181	Acer pseudo-sieboldianum	0.5	2.1	0.9	alive	15.5	157.1
0108	33	182	Acer pseudo-sieboldianum	0.5	2.1	0.85	alive	15.5	157.1
0108	33	183	Acer mono	1.1	2.5	0.86	alive	16.1	157.5
0108	33	184	Acer pseudo-sieboldianum	1.8	2.6	0.7	alive	16.8	157.6
0108	34	195	Tilia amurensis	1.4	1.5	0.65	alive	16.4	151.5
0108	34	196	Tilia amurensis	1.4	1.5	1.5	alive	16.4	151.5
0108	34	197	Acer pseudo-sieboldianum	2.5	1.8	2.03	alive	17.5	151.8
0108	34	203	Acer pseudo-sieboldianum	4.6	1.7	1.7	alive	19.6	151.7
0108	34	205	Acer mono	2	2	0.8	alive	17	152
0108	41	208	Acer triflorum	3	3.1	0.8	alive	13	143.1
0108	41	212	Acer mono	4.1	2.1	0.67	alive	14.1	142.1
0108	42	217	Carpinus cordata	2.4	4.5	1.3	alive	12.4	149.5
0108	42	225	Tilia amurensis	3.5	2.1	0.8	alive	13.5	147.1
0108	42	226	Acer mono	4.2	1.7	0.5	alive	14.2	146.7
0108	42	227	Acer mono	3.5	1.7	0.8	alive	13.5	146.7
0108	42	231	Acer mono	1.3	1.7	1.4	alive	11.3	146.7
0108	43	232	Acer mono	2.8	5	1.9	alive	17.8	150
0108	43	233	Acer mono	3.5	5	1.9	alive	18.5	150
0108	43	234	Acer pseudo-sieboldianum	4.4	0	1.85	alive	19.4	145
0108	44	236	Acer mono	3.7	0.3	1.56	alive	18.7	140.3
0108	44	239	Acer mono	2.6	3.7	0.6	alive	17.6	143.7
0108	44	240	Acer mono	5	3.6	1.68	alive	20	143.6
0109	12	8	Acer mono	1.9	4.4	0.25	alive	1.9	169.4
0109	21	48	Tilia amurensis	2.5	3.6	1.1	alive	2.5	173.6
0109	21	49	Padus racemosa	3.5	4.2	0.7	alive	3.5	174.2
0109	23	92	Acer tegmentosum	2.1	0.7	1.5	alive	7.1	175.7
0109	23	93	Acer tegmentosum	2.1	0.7	1.4	alive	7.1	175.7
0109	23	94	Acer tegmentosum	1.3	0.6	0.6	alive	6.3	175.6
0109	24	101	Acer tegmentosum	1.8	1.3	0.7	alive	6.8	171.3
0109	24	102	Padus racemosa	2.6	1.6	0.3	alive	7.6	171.6
0109	24	104	Padus racemosa	2.1	1.6	0.22	alive	7.1	171.6
0109	24	105	Padus racemosa	2.1	1.6	0.2	alive	7.1	171.6
0109	24	114	Padus racemosa	4.1	2	0.4	alive	9.1	172
0109	24	115	Syringa reticulata	4.4	2.1	0.5	alive	9.4	172.1
0109	24	124	Syringa reticulata	2.7	2.7	0.5	alive	7.7	172.7
0109	24	125	Syringa reticulata	2.7	2.7	0.7	alive	7.7	172.7
0109	24	127	Padus racemosa	2.3	2.2	0.6	alive	7.3	172.2
0109	24	128	Padus racemosa	2.3	2.2	0.7	alive	7.3	172.2
0109	31	132	Padus racemosa	3.6	2.3	0.4	alive	13.6	172.3
0109	31	133	Padus racemosa	4.2	1.8	0.55	alive	14.2	171.8
0109	31	136	Carpinus cordata	2.9	1.1	0.5	alive	12.9	171.1
0109	31	138	Acer tegmentosum	0	4.2	0.8	alive	10	174.2
0109	31	139	Padus racemosa	0.7	0	0.3	alive	10.7	170
0109	31	140	Padus racemosa	0.7	0	0.4	alive	10.7	170
0109	32	142	Acer tegmentosum	1.2	3	1.4	alive	11.2	178
0109	32	143	Acer tegmentosum	1.2	3	0.7	alive	11.2	178
0109	32	144	Acer tegmentosum	1.2	3	0.6	alive	11.2	178
0109	32	145	Acer tegmentosum	1.2	1.1	0.7	alive	11.2	176.1
0109	32	146	Acer tegmentosum	0	0.9	1.3	alive	10	175.9
0109	32	147	Acer tegmentosum	0.6	1.3	0.4	alive	10.6	176.3
0109	32	148	Acer tegmentosum	2	0.8	0.78	alive	12	175.8
0109	32	149	Acer tegmentosum	2	0.8	0.5	alive	12	175.8
0109	32	150	Acer tegmentosum	2	0.8	0.65	alive	12	175.8
0109	32	151	Acer tegmentosum	2	0.8	0.62	alive	12	175.8
0109	32	152	Acer tegmentosum	2	0.8	0.6	alive	12	175.8
0109	32	164	Tilia amurensis	5	2.1	1.1	alive	15	177.1
0109	33	166	Acer tegmentosum	5	2.4	0.45	alive	20	177.4
0109	33	167	Acer tegmentosum	5	2.4	0.5	alive	20	177.4
0109	33	168	Syringa reticulata	2.1	2.4	1	alive	17.1	177.4
0109	33	169	Acer pseudo-sieboldianum	2	3.2	1.1	alive	17	178.2
0109	33	170	Carpinus cordata	1.8	4.3	1.2	alive	16.8	179.3
0109	34	184	Acer tegmentosum	5	4.4	0.72	alive	20	174.4
0109	34	185	Acer tegmentosum	4.6	4.4	1.2	alive	19.6	174.4
0109	34	186	Acer tegmentosum	4.6	4.4	1.4	alive	19.6	174.4
0109	41	193	Padus racemosa	3	2.2	2	alive	13	162.2
0109	41	194	Acer mono	2.3	3.8	0.6	alive	12.3	163.8
0109	41	197	Padus racemosa	3	4.5	0.6	alive	13	164.5
0109	41	198	Padus racemosa	4.1	5	1.3	alive	14.1	165
0109	41	199	Padus racemosa	4.1	5	1.5	alive	14.1	165
0109	41	207	Padus racemosa	0.7	3.5	1.3	alive	10.7	163.5
0109	41	208	Padus racemosa	0.5	2.8	1.12	alive	10.5	162.8
0109	41	209	Padus racemosa	0	2.4	1.1	alive	10	162.4
0109	41	210	Padus racemosa	0	2.4	0.8	alive	10	162.4
0109	41	211	Padus racemosa	0	1.3	1.4	alive	10	161.3
0109	41	212	Padus racemosa	0	1	0.6	alive	10	161
0109	41	213	Padus racemosa	0.6	0.9	0.9	alive	10.6	160.9
0109	41	214	Padus racemosa	0	0	1.1	alive	10	160
0109	41	215	Padus racemosa	0	0	1.6	alive	10	160
0109	41	216	Padus racemosa	1.4	0.9	1.4	alive	11.4	160.9
0109	41	217	Padus racemosa	1.7	1.1	1.5	alive	11.7	161.1
0109	42	229	Acer tegmentosum	3.1	2.6	0.6	alive	13.1	167.6
0109	42	230	Acer tegmentosum	3.1	2.6	0.4	alive	13.1	167.6
0109	42	231	Acer tegmentosum	3.1	2.6	0.4	alive	13.1	167.6
0109	42	232	Acer tegmentosum	3.1	2.6	0.4	alive	13.1	167.6
0109	42	235	Acer tegmentosum	0.5	1.8	1.2	alive	10.5	166.8
0109	43	238	Padus racemosa	5	1.5	1.4	alive	20	166.5
0109	43	239	Padus racemosa	3.9	4.2	0.9	alive	18.9	169.2
0109	44	246	Padus racemosa	3.7	3.4	1.85	alive	18.7	163.4
0109	44	248	Padus racemosa	3.6	3.9	0.8	alive	18.6	163.9
0109	44	249	Ulmus laciniata	4.4	4.1	1.7	alive	19.4	164.1
0109	44	250	Acer mono	4.3	5	0.6	alive	19.3	165
0109	44	255	Padus racemosa	1.8	1.9	0.42	alive	16.8	161.9
0109	44	256	Padus racemosa	2	2.1	0.62	alive	17	162.1
0109	44	257	Padus racemosa	2.3	2.4	0.6	alive	17.3	162.4
0109	44	258	Padus racemosa	2.3	2.4	0.5	alive	17.3	162.4
0109	44	259	Padus racemosa	2.3	2.7	0.44	alive	17.3	162.7
0109	44	260	Padus racemosa	2.3	2.7	0.5	alive	17.3	162.7
0109	44	261	Padus racemosa	2.3	2.7	0.5	alive	17.3	162.7
0110	11	19	Acer mono	4.3	0.6	0.6	alive	4.3	180.6
0110	12	66	Syringa reticulata	3.7	1.8	1	alive	3.7	186.8
0110	12	74	Syringa reticulata	3	2.6	1.8	alive	3	187.6
0110	13	122	Syringa reticulata	0.9	2	0.8	alive	5.9	187
0110	13	125	Syringa reticulata	0	1.8	0.7	alive	5	186.8
0110	14	130	Acer tegmentosum	0	1	0.7	alive	5	181
0110	14	131	Acer tegmentosum	0	2.1	0.9	alive	5	182.1
0110	14	132	Acer tegmentosum	0	2.7	0.44	alive	5	182.7
0110	14	147	Acer tegmentosum	0	2.1	0.65	alive	5	182.1
0110	14	148	Acer tegmentosum	0	2.1	0.4	alive	5	182.1
0110	14	149	Acer tegmentosum	0	2	0.54	alive	5	182
0110	14	150	Acer tegmentosum	3	5	0.5	alive	8	185
0110	14	151	Acer tegmentosum	4.4	5	0.7	alive	9.4	185
0110	14	152	Acer tegmentosum	3.1	1.4	1.2	alive	8.1	181.4
0110	14	155	Acer tegmentosum	2.4	0.5	0.8	alive	7.4	180.5
0110	14	156	Acer tegmentosum	2.4	0.5	0.7	alive	7.4	180.5
0110	14	157	Carpinus cordata	2	2	0.8	alive	7	182
0110	22	167	Acer tegmentosum	1.2	4.7	0.6	alive	1.2	199.7
0110	22	168	Syringa reticulata	2.5	0	1.3	alive	2.5	195
0110	23	186	Syringa reticulata	4.6	4.6	1	alive	9.6	199.6
0110	23	189	Syringa reticulata	4.4	5	0.6	alive	9.4	200
0110	23	190	Syringa reticulata	4.6	2.4	1.13	alive	9.6	197.4
0110	23	193	Acer tegmentosum	4.2	0.5	0.65	alive	9.2	195.5
0110	24	202	Acer tegmentosum	4.3	1.1	0.65	alive	9.3	191.1
0110	24	203	Carpinus cordata	4.5	1.7	0.9	alive	9.5	191.7
0110	24	215	Carpinus cordata	3.3	0	1	alive	8.3	190
0110	31	216	Carpinus cordata	5	3	0.7	alive	15	193
0110	31	219	Carpinus cordata	1.2	0.7	0.7	alive	11.2	190.7
0110	32	222	Acer tegmentosum	4.2	3.8	0.6	alive	14.2	198.8
0110	32	223	Acer tegmentosum	4.2	3.8	0.5	alive	14.2	198.8
0110	32	224	Acer tegmentosum	4.5	2.2	0.8	alive	14.5	197.2
0110	32	226	Acer tegmentosum	0.5	0	0.7	alive	10.5	195
0110	33	227	Carpinus cordata	5	2	0.65	alive	20	197
0110	33	228	Carpinus cordata	4.6	1.2	0.6	alive	19.6	196.2
0110	33	229	Acer tegmentosum	4.6	1.2	0.55	alive	19.6	196.2
0110	33	230	Acer tegmentosum	4.6	1.2	0.4	alive	19.6	196.2
0110	33	231	Acer tegmentosum	4.6	1.2	0.45	alive	19.6	196.2
0110	33	232	Acer tegmentosum	4.4	1.6	0.7	alive	19.4	196.6
0110	33	235	Tilia amurensis	0.7	2.2	1	alive	15.7	197.2
0110	34	236	Acer pseudo-sieboldianum	1.4	2.5	0.7	alive	16.4	192.5
0110	41	239	Acer tegmentosum	2	4.6	0.6	alive	12	184.6
0110	41	240	Acer tegmentosum	2	4.6	0.4	alive	12	184.6
0110	41	241	Carpinus cordata	5	5	0.9	alive	15	185
0110	41	242	Carpinus cordata	5	5	0.8	alive	15	185
0110	41	244	Acer tegmentosum	4.3	2.1	0.6	alive	14.3	182.1
0110	41	245	Acer tegmentosum	4.1	2.6	1	alive	14.1	182.6
0110	41	246	Acer tegmentosum	3.4	2.5	0.85	alive	13.4	182.5
0110	41	247	Acer tegmentosum	3.4	2.5	1	alive	13.4	182.5
0110	41	248	Acer tegmentosum	2.5	1.3	0.4	alive	12.5	181.3
0110	41	249	Acer tegmentosum	2.5	1.3	0.25	alive	12.5	181.3
0110	41	252	Acer tegmentosum	4.6	1.5	0.8	alive	14.6	181.5
0110	41	253	Acer tegmentosum	4.6	1.5	0.9	alive	14.6	181.5
0110	41	254	Acer tegmentosum	4.5	1	0.6	alive	14.5	181
0110	42	256	Carpinus cordata	2.6	2.7	0.54	alive	12.6	187.7
0110	42	260	Acer tegmentosum	4	0	0.7	alive	14	185
0110	42	263	Carpinus cordata	1.4	1.8	0.5	alive	11.4	186.8
0110	42	264	Carpinus cordata	1.7	2	0.5	alive	11.7	187
0110	43	269	Acer tegmentosum	3.8	0.4	1.2	alive	18.8	185.4
0110	43	270	Acer tegmentosum	3.8	0.4	0.5	alive	18.8	185.4
0110	43	271	Acer tegmentosum	4.3	3.8	0.5	alive	19.3	188.8
0110	43	272	Acer tegmentosum	5	2.8	0.5	alive	20	187.8
0110	43	273	Acer tegmentosum	5	2.2	0.54	alive	20	187.2
0110	43	274	Acer tegmentosum	5	2.5	0.4	alive	20	187.5
0110	43	275	Acer tegmentosum	4.4	2.4	0.2	alive	19.4	187.4
0110	43	276	Acer tegmentosum	4.4	2.4	0.32	alive	19.4	187.4
0110	44	277	Acer tegmentosum	4.2	4.2	0.4	alive	19.2	184.2
0110	44	278	Acer tegmentosum	4.2	4.2	0.6	alive	19.2	184.2
0110	44	279	Acer tegmentosum	5	4.6	0.9	alive	20	184.6
0110	44	280	Acer tegmentosum	5	4.1	0.4	alive	20	184.1
0201	11	2	Acer mono	2.1	5	1	alive	22.1	5
0201	11	4	Acer pseudo-sieboldianum	4	1.5	1.5	alive	24	1.5
0201	11	5	Acer pseudo-sieboldianum	3	1.8	1.5	alive	23	1.8
0201	14	30	Syringa reticulata	0	2.7	0.75	alive	25	2.7
0201	32	151	Acer mono	3.2	1.9	0.4	alive	33.2	16.9
0201	32	158	Acer mono	0.7	2.5	1.1	alive	30.7	17.5
0201	32	159	Acer mono	1.9	0.4	0.7	alive	31.9	15.4
0201	32	160	Acer mono	1.3	0.3	0.93	alive	31.3	15.3
0201	33	181	Fraxinus rhynchophylla	1.8	2.8	1.1	alive	36.8	17.8
0201	33	182	Acer mono	2.2	2.1	0.52	alive	37.2	17.1
0201	33	183	Acer mono	1.6	3.3	1.4	alive	36.6	18.3
0201	33	184	Acer mono	1.6	3.3	0.9	alive	36.6	18.3
0201	33	189	Fraxinus rhynchophylla	5	0.8	0.4	alive	40	15.8
0201	33	192	Acer mono	0.6	2.4	1	alive	35.6	17.4
0201	33	193	Acer mono	0.3	3.1	0.4	alive	35.3	18.1
0201	41	216	Acer mono	0	1.7	0.46	alive	30	1.7
0201	41	222	Acer mono	2	1.9	1.1	alive	32	1.9
0201	41	223	Acer mono	3	2.2	1.7	alive	33	2.2
0201	41	231	Acer mono	2	1.7	1.7	alive	32	1.7
0201	41	235	Acer mono	3.6	1	0.8	alive	33.6	1
0201	42	237	Acer mono	3.1	4	1.46	alive	33.1	9
0201	43	254	Syringa reticulata	4.3	1.2	1.2	alive	39.3	6.2
0201	43	264	Ulmus laciniata	1.8	2.3	0.43	alive	36.8	7.3
0201	43	270	Syringa reticulata	0	0.3	0.66	alive	35	5.3
0202	11	28	Acer mono	0.5	4	0.7	alive	20.5	24
0202	11	29	Acer mono	0.5	4	0.55	alive	20.5	24
0202	14	98	Acer mono	3.7	4.1	1.4	alive	28.7	24.1
0202	21	126	Padus racemosa	3.8	3.3	0.8	alive	23.8	33.3
0202	21	127	Acer mono	0.4	2.6	2.1	alive	20.4	32.6
0202	21	128	Acer mono	0	2.7	1.5	alive	20	32.7
0202	21	131	Ulmus laciniata	1	4.6	0.7	alive	21	34.6
0202	22	132	Acer tegmentosum	0	3	1.2	alive	20	38
0202	22	133	Padus racemosa	1	3.4	2.4	alive	21	38.4
0202	22	134	Acer tegmentosum	4.2	2.1	2.1	alive	24.2	37.1
0202	22	135	Acer tegmentosum	4.2	2.1	1.7	alive	24.2	37.1
0202	22	136	Acer tegmentosum	4.2	2.1	1.75	alive	24.2	37.1
0202	22	137	Acer tegmentosum	4.2	2.1	1.1	alive	24.2	37.1
0202	22	138	Acer tegmentosum	4.2	2.1	1.9	alive	24.2	37.1
0202	22	140	Acer tegmentosum	4.3	3.6	1.1	alive	24.3	38.6
0202	22	141	Acer tegmentosum	4.5	3.6	0.9	alive	24.5	38.6
0202	23	142	Acer tegmentosum	0.7	3.2	1.64	alive	25.7	38.2
0202	23	143	Acer tegmentosum	0.7	3.2	1.63	alive	25.7	38.2
0202	23	144	Acer tegmentosum	0.7	3.2	1.1	alive	25.7	38.2
0202	23	145	Acer tegmentosum	0.9	3.6	2.2	alive	25.9	38.6
0202	23	146	Carpinus cordata	3.5	0.5	2.1	alive	28.5	35.5
0202	23	147	Acer mono	2.7	4.3	0.7	alive	27.7	39.3
0202	24	155	Acer pseudo-sieboldianum	0.5	1.9	1.2	alive	25.5	31.9
0202	24	156	Acer mono	4.2	3.6	1.7	alive	29.2	33.6
0202	24	167	Acer mono	1.4	2.7	2.1	alive	26.4	32.7
0202	31	174	Padus racemosa	0.9	4.5	1	alive	30.9	34.5
0202	31	175	Padus racemosa	0.9	4.5	0.9	alive	30.9	34.5
0202	31	176	Padus racemosa	0.9	4.5	0.8	alive	30.9	34.5
0202	31	177	Padus racemosa	3.3	4.5	1.9	alive	33.3	34.5
0202	31	178	Padus racemosa	3.3	0.5	0.5	alive	33.3	30.5
0202	31	185	Carpinus cordata	1.9	3.7	1.2	alive	31.9	33.7
0202	34	198	Acer mono	1.6	0.5	0.55	alive	36.6	30.5
0202	34	201	Acer mono	2.8	2.4	1.86	alive	37.8	32.4
0202	34	205	Acer mono	1	1.4	1.1	alive	36	31.4
0202	34	206	Acer mono	4	3.6	1.5	alive	39	33.6
0202	34	213	Acer tegmentosum	3.2	1.2	0.95	alive	38.2	31.2
0202	34	214	Acer tegmentosum	3.2	1.2	0.9	alive	38.2	31.2
0202	34	218	Acer mono	3.9	2.1	1	alive	38.9	32.1
0202	34	220	Acer mono	3.3	3.7	1.3	alive	38.3	33.7
0202	34	221	Fraxinus rhynchophylla	2.8	4.5	2.1	alive	37.8	34.5
0202	34	226	Acer mono	3.3	1.8	1	alive	38.3	31.8
0202	41	236	Acer mono	3.8	1.8	0.65	alive	33.8	21.8
0202	41	237	Acer mono	3.8	1.8	0.8	alive	33.8	21.8
0202	41	239	Acer mono	3.1	2.2	2	alive	33.1	22.2
0202	41	241	Acer mono	3.5	1.4	1.2	alive	33.5	21.4
0202	42	245	Acer triflorum	2.4	2.6	0.5	alive	32.4	27.6
0202	42	253	Acer mono	2.7	1.5	1.5	alive	32.7	26.5
0202	43	257	Acer mono	0.8	1.9	0.6	alive	35.8	26.9
0202	43	266	Acer mono	3.5	3.8	1.2	alive	38.5	28.8
0202	44	275	Acer mono	3.9	4	1	alive	38.9	24
0202	44	277	Acer mono	2.8	4.1	1.1	alive	37.8	24.1
0202	44	278	Acer mono	1.6	2.5	0.9	alive	36.6	22.5
0202	44	279	Acer pseudo-sieboldianum	4.7	3.1	1.3	alive	39.7	23.1
0202	44	280	Acer mono	4.1	4.2	0.8	alive	39.1	24.2
0202	44	281	Acer mono	5	1.4	1.6	alive	40	21.4
0202	44	283	Acer mono	3.5	1.7	1.9	alive	38.5	21.7
0202	44	284	Acer mono	2.8	4.3	0.7	alive	37.8	24.3
0202	44	288	Acer mono	3.6	2.4	1.6	alive	38.6	22.4
0202	44	290	Fraxinus rhynchophylla	0	2.4	0.7	alive	35	22.4
0203	11	1	Padus racemosa	1.6	0	0.6	alive	21.6	40
0203	11	2	Padus racemosa	1.6	0	0.66	alive	21.6	40
0203	11	7	Padus racemosa	2.2	2.7	0.9	alive	22.2	42.7
0203	11	8	Padus racemosa	2.2	2.7	1	alive	22.2	42.7
0203	11	9	Padus racemosa	2.2	2.7	0.8	alive	22.2	42.7
0203	11	23	Acer tegmentosum	4.7	3.3	0.4	alive	24.7	43.3
0203	11	25	Padus racemosa	2.4	4.3	1.42	alive	22.4	44.3
0203	12	35	Syringa reticulata	2.4	3	1.5	alive	22.4	48
0203	12	41	Syringa reticulata	2.5	4.5	2.1	alive	22.5	49.5
0203	14	50	Acer tegmentosum	1.3	2.9	1.6	alive	26.3	42.9
0203	14	51	Acer tegmentosum	1.3	2.9	2.3	alive	26.3	42.9
0203	14	52	Acer tegmentosum	0.9	2.5	1.3	alive	25.9	42.5
0203	14	53	Acer tegmentosum	2	2.1	1.5	alive	27	42.1
0203	14	54	Acer tegmentosum	2	2.1	1.1	alive	27	42.1
0203	14	56	Acer tegmentosum	1.3	1	1.2	alive	26.3	41
0203	14	57	Acer tegmentosum	1.3	1	1.4	alive	26.3	41
0203	14	59	Acer tegmentosum	3.4	1.5	1.6	alive	28.4	41.5
0203	21	60	Syringa reticulata	4.7	1.3	0.84	alive	24.7	51.3
0203	21	62	Acer mono	3.3	5	0.75	alive	23.3	55
0203	22	71	Syringa reticulata	3.3	3.8	1.2	alive	23.3	58.8
0203	22	73	Syringa reticulata	2.3	0	1.9	alive	22.3	55
0203	23	74	Syringa reticulata	1.2	4.7	1.7	alive	26.2	59.7
0203	23	77	Padus racemosa	2.3	4.2	2.3	alive	27.3	59.2
0203	23	78	Padus racemosa	2.3	4.2	1.8	alive	27.3	59.2
0203	23	79	Padus racemosa	2.3	4.2	1.8	alive	27.3	59.2
0203	23	81	Padus racemosa	3	3.5	0.7	alive	28	58.5
0203	23	82	Padus racemosa	1.3	4.1	1	alive	26.3	59.1
0203	23	84	Padus racemosa	2.2	4.1	1.2	alive	27.2	59.1
0203	23	86	Padus racemosa	2.1	4.2	1.6	alive	27.1	59.2
0203	23	88	Padus racemosa	4.2	3	1.2	alive	29.2	58
0203	23	89	Padus racemosa	4.2	3	1.41	alive	29.2	58
0203	23	90	Padus racemosa	4.2	3	1.5	alive	29.2	58
0203	24	97	Padus racemosa	2.9	3	1.2	alive	27.9	53
0203	24	98	Padus racemosa	2.9	3	1.15	alive	27.9	53
0203	24	105	Padus racemosa	2.3	3.5	0.8	alive	27.3	53.5
0203	24	116	Acer mono	0.3	1	1	alive	25.3	51
0203	31	127	Padus racemosa	3.6	2.1	1.9	alive	33.6	52.1
0203	31	128	Padus racemosa	1.6	2.5	1.5	alive	31.6	52.5
0203	31	129	Padus racemosa	1.6	2.5	1.3	alive	31.6	52.5
0203	31	130	Acer mono	3.3	1.4	1.66	alive	33.3	51.4
0203	31	132	Padus racemosa	5	3.3	1.4	alive	35	53.3
0203	31	133	Padus racemosa	5	3.3	1.1	alive	35	53.3
0203	31	134	Padus racemosa	4.6	2.9	1.4	alive	34.6	52.9
0203	31	135	Padus racemosa	4.6	2.8	1.14	alive	34.6	52.8
0203	32	148	Syringa reticulata	0	2.5	1.6	alive	30	57.5
0203	32	149	Padus racemosa	1	3.4	1.2	alive	31	58.4
0203	32	155	Acer mono	1	0.7	2	alive	31	55.7
0203	32	156	Acer mono	1	0.3	1.88	alive	31	55.3
0203	32	157	Syringa reticulata	1	0.3	0.9	alive	31	55.3
0203	33	163	Padus racemosa	2.3	0.8	0.53	alive	37.3	55.8
0203	33	164	Padus racemosa	2.5	1.1	0.6	alive	37.5	56.1
0203	33	165	Padus racemosa	2.5	1.1	0.7	alive	37.5	56.1
0203	34	176	Padus racemosa	3.6	1.1	1.8	alive	38.6	51.1
0203	34	177	Padus racemosa	4.5	0.3	1.4	alive	39.5	50.3
0203	34	179	Syringa reticulata	1.3	4.3	1.4	alive	36.3	54.3
0203	34	180	Syringa reticulata	0.9	4.2	1.5	alive	35.9	54.2
0203	41	181	Acer mono	2.4	3.6	0.8	alive	32.4	43.6
0203	42	186	Acer mono	0.8	0.9	1.8	alive	30.8	45.9
0203	44	212	Acer mono	2.6	1.6	1	alive	37.6	41.6
0204	11	13	Syringa reticulata	3.1	0.7	1.8	alive	23.1	60.7
0204	12	19	Syringa reticulata	3.5	5	1.2	alive	23.5	70
0204	12	20	Syringa reticulata	3.5	5	1.5	alive	23.5	70
0204	13	29	Syringa reticulata	2.3	2.2	0.5	alive	27.3	67.2
0204	13	32	Syringa reticulata	2.2	0.4	0.7	alive	27.2	65.4
0204	14	48	Ulmus laciniata	2	1.6	0.66	alive	27	61.6
0204	22	71	Syringa reticulata	3.4	3.5	1.5	alive	23.4	78.5
0204	22	72	Syringa reticulata	2	3	1.1	alive	22	78
0204	24	123	Acer mono	1.9	1	1.2	alive	26.9	71
0204	24	126	Acer tegmentosum	2.5	1.2	0.96	alive	27.5	71.2
0204	31	143	Padus racemosa	5	0	0.6	alive	35	70
0204	31	145	Ulmus laciniata	3.9	1.7	2.1	alive	33.9	71.7
0204	32	149	Padus racemosa	2.3	0.4	0.6	alive	32.3	75.4
0204	32	152	Syringa reticulata	0	1.1	1.3	alive	30	76.1
0204	33	159	Syringa reticulata	3.9	0.9	1.3	alive	38.9	75.9
0204	33	171	Acer mono	5	3.5	1.82	alive	40	78.5
0204	34	187	Fraxinus rhynchophylla	4.4	1	0.35	alive	39.4	71
0204	41	204	Ulmus laciniata	0.8	3.8	0.7	alive	30.8	63.8
0204	41	205	Ulmus laciniata	1	3.4	0.6	alive	31	63.4
0204	44	235	Syringa reticulata	0.4	1.6	0.6	alive	35.4	61.6
0204	44	238	Ulmus laciniata	2.3	0.9	1	alive	37.3	60.9
0205	22	64	Padus racemosa	2.7	1.7	1.25	alive	22.7	96.7
0205	34	101	Acer mono	3.5	2	1.9	alive	38.5	92
0205	42	112	Acer mono	0	1.8	2	alive	30	86.8
0205	42	113	Acer mono	0	1.8	1.2	alive	30	86.8
0205	44	125	Padus racemosa	4.4	3.5	1	alive	39.4	83.5
0205	44	126	Acer mono	2.8	3.7	0.6	alive	37.8	83.7
0206	11	19	Acer mono	0	4	0.84	alive	20	104
0206	12	33	Ulmus laciniata	3	2.9	0.55	alive	23	107.9
0206	12	34	Acer mono	5	3.4	1.25	alive	25	108.4
0206	13	36	Ulmus laciniata	0	2.8	0.7	alive	25	107.8
0206	13	42	Syringa reticulata	3.8	0	0.5	alive	28.8	105
0206	13	43	Syringa reticulata	3.8	0	0.7	alive	28.8	105
0206	14	58	Acer mono	0.6	3.4	1.4	alive	25.6	103.4
0206	21	67	Acer mono	4.2	4.1	0.5	alive	24.2	114.1
0206	22	70	Ulmus laciniata	5	3.9	0.6	alive	25	118.9
0206	22	71	Ulmus laciniata	5	4.6	0.5	alive	25	119.6
0206	24	83	Acer mono	4.2	4.4	1.1	alive	29.2	114.4
0206	31	104	Ulmus laciniata	2.9	1.5	1.4	alive	32.9	111.5
0206	31	105	Syringa reticulata	3.3	0.8	1.94	alive	33.3	110.8
0206	32	127	Ulmus laciniata	0.5	4.7	0.4	alive	30.5	119.7
0206	32	131	Ulmus laciniata	1.6	4.2	0.33	alive	31.6	119.2
0206	32	136	Syringa reticulata	3	4	0.9	alive	33	119
0206	33	159	Syringa reticulata	4.7	2.7	0.72	alive	39.7	117.7
0206	41	184	Syringa reticulata	2.2	3.8	1.8	alive	32.2	103.8
0206	41	185	Ulmus laciniata	2.2	3.8	1.06	alive	32.2	103.8
0206	41	194	Acer tegmentosum	1.4	2.4	1.9	alive	31.4	102.4
0206	41	195	Acer tegmentosum	1.4	2.4	2.04	alive	31.4	102.4
0206	42	212	Ulmus laciniata	0	2	0.5	alive	30	107
0206	42	214	Ulmus laciniata	0.5	3.1	0.9	alive	30.5	108.1
0206	42	218	Ulmus laciniata	0	4	0.9	alive	30	109
0206	42	238	Ulmus laciniata	3.5	2.7	0.8	alive	33.5	107.7
0206	42	239	Ulmus laciniata	3.5	2.5	0.6	alive	33.5	107.5
0206	42	241	Ulmus laciniata	4	1.7	1	alive	34	106.7
0206	42	246	Ulmus laciniata	2.8	2.1	0.93	alive	32.8	107.1
0206	42	247	Ulmus laciniata	2.8	2.1	1	alive	32.8	107.1
0206	42	248	Ulmus laciniata	2.6	1.6	1	alive	32.6	106.6
0206	42	249	Ulmus laciniata	2.6	1.6	0.9	alive	32.6	106.6
0206	42	255	Syringa reticulata	3.7	0.6	1.46	alive	33.7	105.6
0206	43	257	Syringa reticulata	0.9	0.2	1.56	alive	35.9	105.2
0206	43	258	Ulmus laciniata	1.3	0.5	1.35	alive	36.3	105.5
0206	43	259	Ulmus laciniata	2.1	0	1.1	alive	37.1	105
0206	43	264	Padus racemosa	2.2	2.5	1.4	alive	37.2	107.5
0206	43	265	Padus racemosa	2.2	2.5	1.4	alive	37.2	107.5
0206	43	275	Ulmus laciniata	4.1	1.7	1.6	alive	39.1	106.7
0206	43	276	Padus racemosa	1.8	0.7	1.7	alive	36.8	105.7
0206	44	277	Syringa reticulata	2.6	5	0.8	alive	37.6	105
0206	44	278	Syringa reticulata	2.6	5	0.9	alive	37.6	105
0206	44	279	Ulmus laciniata	2.2	5	0.9	alive	37.2	105
0207	11	13	Ulmus laciniata	3.8	5	0.7	alive	23.8	125
0207	13	51	Acer mono	1.9	1.5	1	alive	26.9	126.5
0207	13	53	Acer mono	2.5	3.3	0.42	alive	27.5	128.3
0207	14	82	Syringa reticulata	1	2.4	0.5	alive	26	122.4
0207	14	84	Ulmus laciniata	3.5	1.5	1.3	alive	28.5	121.5
0207	14	92	Ulmus laciniata	5	1.3	0.86	alive	30	121.3
0207	14	95	Ulmus laciniata	0.6	3.5	0.4	alive	25.6	123.5
0207	21	99	Syringa reticulata	1.4	5	0.8	alive	21.4	135
0207	22	108	Acer mono	1.4	3.9	1	alive	21.4	138.9
0207	23	118	Acer mono	2.3	1.5	2.4	alive	27.3	136.5
0207	23	119	Acer mono	4.2	0	0.85	alive	29.2	135
0207	31	122	Syringa reticulata	0	1.2	1	alive	30	131.2
0207	32	123	Acer mono	1.1	1.5	0.7	alive	31.1	136.5
0207	33	124	Acer mono	1	5	1.2	alive	36	140
0207	34	130	Tilia amurensis	3.4	5	1.75	alive	38.4	135
0207	34	131	Tilia amurensis	3.4	5	1.5	alive	38.4	135
0207	34	133	Acer mono	4	4	0.8	alive	39	134
0207	34	134	Acer mono	4.5	4.2	0.64	alive	39.5	134.2
0207	41	139	Syringa reticulata	1.5	2.7	1.4	alive	31.5	122.7
0207	41	140	Syringa reticulata	1.5	2.7	2	alive	31.5	122.7
0207	41	141	Syringa reticulata	0	2.3	1.4	alive	30	122.3
0207	43	161	Acer mono	4.3	0.4	1.8	alive	39.3	125.4
0207	43	162	Acer mono	4.3	0.4	0.6	alive	39.3	125.4
0207	43	163	Acer mono	3.7	3.6	1.65	alive	38.7	128.6
0207	44	167	Acer tegmentosum	2.7	5	1.65	alive	37.7	125
0207	44	175	Syringa reticulata	4.4	2.7	1.4	alive	39.4	122.7
0208	11	5	Acer pseudo-sieboldianum	2.9	2.3	0.9	alive	22.9	142.3
0208	11	9	Acer mono	3.5	1.4	0.8	alive	23.5	141.4
0208	11	13	Acer pseudo-sieboldianum	1.7	2.2	1	alive	21.7	142.2
0208	11	14	Acer mono	0.3	0.4	0.8	alive	20.3	140.4
0208	12	15	Acer mono	1.3	3.4	1.1	alive	21.3	148.4
0208	12	17	Acer pseudo-sieboldianum	0	2.5	1.2	alive	20	147.5
0208	12	18	Acer pseudo-sieboldianum	0	2.5	1.1	alive	20	147.5
0208	12	19	Acer mono	0.8	1.1	1.8	alive	20.8	146.1
0208	12	20	Acer mono	0	0	0.6	alive	20	145
0208	12	21	Acer mono	3.1	0.7	1.25	alive	23.1	145.7
0208	12	22	Acer mono	0.9	3	1.3	alive	20.9	148
0208	13	35	Carpinus cordata	2.3	2.7	0.7	alive	27.3	147.7
0208	13	36	Acer mono	2.9	3.9	1.1	alive	27.9	148.9
0208	14	39	Acer mono	4.5	1.5	2.5	alive	29.5	141.5
0208	21	59	Carpinus cordata	1.1	3.9	1.95	alive	21.1	153.9
0208	21	60	Acer mono	2.1	3.4	0.82	alive	22.1	153.4
0208	21	61	Acer mono	2.4	0.8	0.9	alive	22.4	150.8
0208	21	62	Acer triflorum	1.7	0.6	0.5	alive	21.7	150.6
0208	21	63	Acer mono	1.9	0	0.6	alive	21.9	150
0208	21	66	Acer mono	3.7	4.3	1.66	alive	23.7	154.3
0208	21	67	Acer mono	0	5	1.5	alive	20	155
0208	22	68	Tilia amurensis	2	3.7	1.64	alive	22	158.7
0208	22	69	Tilia amurensis	2	3.7	1.2	alive	22	158.7
0208	22	70	Tilia amurensis	2	3.7	1	alive	22	158.7
0208	22	71	Acer mono	1.1	2.3	1.86	alive	21.1	157.3
0208	22	72	Acer pseudo-sieboldianum	0.2	2.4	0.8	alive	20.2	157.4
0208	23	78	Acer mono	2.7	2.2	0.3	alive	27.7	157.2
0208	23	89	Acer mono	1.6	2.4	0.9	alive	26.6	157.4
0208	24	91	Acer mono	1.7	2.3	1.3	alive	26.7	152.3
0208	24	92	Acer mono	1.1	2.4	2	alive	26.1	152.4
0208	24	93	Carpinus cordata	0.5	4.2	0.7	alive	25.5	154.2
0208	24	94	Acer mono	0.7	5	0.7	alive	25.7	155
0208	24	95	Acer mono	2.2	4	1.3	alive	27.2	154
0208	24	98	Sorbus alnifolia	3.7	3.3	1.82	alive	28.7	153.3
0208	24	99	Acer mono	3.4	0.1	1.5	alive	28.4	150.1
0208	31	100	Acer triflorum	2.2	0.9	0.95	alive	32.2	150.9
0208	31	101	Acer mono	2.1	0.8	1.9	alive	32.1	150.8
0208	31	102	Acer mono	3.1	2.5	0.9	alive	33.1	152.5
0208	31	103	Acer triflorum	4.1	3.5	0.7	alive	34.1	153.5
0208	31	104	Ulmus laciniata	3.2	3.2	0.5	alive	33.2	153.2
0208	31	105	Acer mono	1.9	2	1.4	alive	31.9	152
0208	31	106	Acer mono	1	3.1	2	alive	31	153.1
0208	31	107	Acer mono	1	3.1	1.75	alive	31	153.1
0208	32	113	Acer triflorum	0.8	4.2	1.44	alive	30.8	159.2
0208	32	120	Acer mono	2	0.7	1.5	alive	32	155.7
0208	32	122	Tilia amurensis	4.6	1.6	0.5	alive	34.6	156.6
0208	32	123	Tilia amurensis	4.6	1.6	0.4	alive	34.6	156.6
0208	32	125	Acer mono	4.3	4.5	1.9	alive	34.3	159.5
0208	32	126	Syringa reticulata	4.1	4	1.1	alive	34.1	159
0208	32	127	Syringa reticulata	4.1	4	1.1	alive	34.1	159
0208	33	128	Acer mono	3.1	0.8	1.8	alive	38.1	155.8
0208	33	129	Acer mono	1.8	3.2	1.8	alive	36.8	158.2
0208	34	131	Acer mono	1.5	1	1.5	alive	36.5	151
0208	34	133	Acer mono	5	1.5	1.3	alive	40	151.5
0208	41	134	Acer mono	3.4	0.5	0.5	alive	33.4	140.5
0208	41	135	Acer mono	3.8	2.7	1.5	alive	33.8	142.7
0208	41	139	Acer mono	2.5	4.1	1	alive	32.5	144.1
0208	42	141	Acer mono	2.9	3.9	1.3	alive	32.9	148.9
0208	42	142	Acer mono	3.9	4.2	1.5	alive	33.9	149.2
0208	42	143	Padus racemosa	3.8	4	0.54	alive	33.8	149
0208	42	144	Acer mono	4.5	4.5	2.4	alive	34.5	149.5
0208	43	151	Acer tegmentosum	5	0	1.65	alive	40	145
0208	43	152	Acer tegmentosum	5	0	2.45	alive	40	145
0208	43	153	Acer tegmentosum	5	0	1.8	alive	40	145
0208	43	154	Acer tegmentosum	5	0	1.8	alive	40	145
0208	43	155	Acer tegmentosum	4.1	2	1.5	alive	39.1	147
0208	44	158	Padus racemosa	0.5	0	2.2	alive	35.5	140
0209	11	1	Acer mono	2.9	5	1.5	alive	22.9	165
0209	11	2	Sorbus alnifolia	3.5	2	1.3	alive	23.5	162
0209	11	3	Tilia amurensis	1.2	0.4	0.8	alive	21.2	160.4
0209	12	5	Carpinus cordata	5	0.7	0.7	alive	25	165.7
0209	12	6	Tilia amurensis	3.9	2.2	1.4	alive	23.9	167.2
0209	12	7	Tilia amurensis	3.3	2.1	0.8	alive	23.3	167.1
0209	12	9	Acer mono	1.2	1.2	0.9	alive	21.2	166.2
0209	12	10	Acer mono	1.2	1.2	0.4	alive	21.2	166.2
0209	12	11	Acer mono	1.2	1.2	0.5	alive	21.2	166.2
0209	14	17	Acer pseudo-sieboldianum	2.3	4	1.4	alive	27.3	164
0209	14	18	Acer mono	4.2	4.2	0.9	alive	29.2	164.2
0209	14	19	Acer pseudo-sieboldianum	5	5	0.8	alive	30	165
0209	21	20	Acer pseudo-sieboldianum	5	5	0.75	alive	25	175
0209	21	21	Acer pseudo-sieboldianum	5	5	0.94	alive	25	175
0209	22	26	Carpinus cordata	2.3	1.4	0.8	alive	22.3	176.4
0209	22	27	Carpinus cordata	2.3	1.4	0.82	alive	22.3	176.4
0209	22	28	Carpinus cordata	2.3	1.4	0.9	alive	22.3	176.4
0209	23	30	Acer pseudo-sieboldianum	4.6	3.4	0.6	alive	29.6	178.4
0209	23	31	Acer pseudo-sieboldianum	4.6	3.4	0.9	alive	29.6	178.4
0209	24	33	Acer pseudo-sieboldianum	5	5	0.7	alive	30	175
0209	31	42	Acer pseudo-sieboldianum	1.2	4.7	0.38	alive	31.2	174.7
0209	33	56	Acer pseudo-sieboldianum	3.2	0.8	0.9	alive	38.2	175.8
0209	33	57	Acer pseudo-sieboldianum	1.8	0	0.9	alive	36.8	175
0209	33	58	Fraxinus rhynchophylla	1.2	0.3	0.5	alive	36.2	175.3
0209	34	59	Acer mono	0.7	2.1	1.7	alive	35.7	172.1
0209	34	60	Acer pseudo-sieboldianum	2.4	3.3	0.34	alive	37.4	173.3
0209	41	61	Acer mono	3.3	0.7	2.1	alive	33.3	160.7
0209	41	62	Acer mono	3.7	1.6	1.4	alive	33.7	161.6
0209	41	63	Acer mono	2.4	1.2	1	alive	32.4	161.2
0209	41	64	Tilia amurensis	2.5	0.5	1	alive	32.5	160.5
0209	41	65	Acer pseudo-sieboldianum	0.7	4.3	0.6	alive	30.7	164.3
0209	42	66	Tilia amurensis	2.9	5	0.7	alive	32.9	170
0209	42	67	Acer pseudo-sieboldianum	1.4	5	1.5	alive	31.4	170
0209	43	68	Acer mono	4.8	1.4	0.2	alive	39.8	166.4
0209	43	69	Acer mono	3.3	2	2.25	alive	38.3	167
0209	43	70	Acer mono	3.8	1.9	0.9	alive	38.8	166.9
0209	43	71	Acer mono	1.8	2.5	2.3	alive	36.8	167.5
0209	43	72	Acer mono	1.4	3.9	0.3	alive	36.4	168.9
0209	43	73	Acer mono	0.3	4.7	0.3	alive	35.3	169.7
0209	44	74	Acer mono	3.4	1	1.67	alive	38.4	161
0209	44	75	Acer mono	3.2	2.2	0.6	alive	38.2	162.2
0209	44	76	Tilia amurensis	3.6	4.9	1.3	alive	38.6	164.9
0210	11	1	Fraxinus rhynchophylla	2.6	3.3	0.42	alive	22.6	183.3
0210	12	2	Acer pseudo-sieboldianum	5	2	1	alive	25	187
0210	13	3	Acer pseudo-sieboldianum	2.5	4.1	0.8	alive	27.5	189.1
0210	13	4	Acer pseudo-sieboldianum	2.5	4.1	0.6	alive	27.5	189.1
0210	13	5	Acer pseudo-sieboldianum	2.5	4.1	0.7	alive	27.5	189.1
0210	13	6	Carpinus cordata	2.5	3	0.7	alive	27.5	188
0210	13	7	Acer tegmentosum	2.5	2.7	0.3	alive	27.5	187.7
0210	13	8	Acer tegmentosum	2.5	2.7	0.24	alive	27.5	187.7
0210	13	9	Acer pseudo-sieboldianum	1	2.4	0.7	alive	26	187.4
0210	13	10	Acer pseudo-sieboldianum	1	2.4	0.7	alive	26	187.4
0210	13	11	Acer pseudo-sieboldianum	0.6	2.6	0.6	alive	25.6	187.6
0210	14	12	Carpinus cordata	1.1	0.3	0.5	alive	26.1	180.3
0210	14	13	Tilia amurensis	4.1	5	0.7	alive	29.1	185
0210	14	14	Tilia amurensis	5	3.9	0.8	alive	30	183.9
0210	14	15	Acer pseudo-sieboldianum	2.9	0	0.8	alive	27.9	180
0210	14	16	Acer pseudo-sieboldianum	2.9	0	0.7	alive	27.9	180
0210	21	17	Carpinus cordata	3.4	2.4	0.2	alive	23.4	192.4
0210	21	18	Carpinus cordata	3.7	2.8	0.12	alive	23.7	192.8
0210	21	22	Acer tegmentosum	2.6	2.3	0.4	alive	22.6	192.3
0210	21	24	Acer pseudo-sieboldianum	2	1.2	0.5	alive	22	191.2
0210	21	25	Carpinus cordata	2.7	0.6	0.18	alive	22.7	190.6
0210	21	28	Carpinus cordata	2.3	1.5	0.66	alive	22.3	191.5
0210	22	29	Acer pseudo-sieboldianum	1.1	1.6	0.55	alive	21.1	196.6
0210	22	34	Acer tegmentosum	1.8	1	0.9	alive	21.8	196
0210	22	35	Acer tegmentosum	2.3	1.3	0.9	alive	22.3	196.3
0210	22	36	Acer tegmentosum	2.3	1.3	0.7	alive	22.3	196.3
0210	22	37	Acer tegmentosum	2.3	4.2	0.6	alive	22.3	199.2
0210	22	39	Syringa reticulata	3.4	5	1	alive	23.4	200
0210	23	41	Syringa reticulata	3.4	2.6	0.9	alive	28.4	197.6
0210	23	42	Syringa reticulata	2.8	3.9	0.75	alive	27.8	198.9
0210	23	45	Acer tegmentosum	2.6	4.3	0.8	alive	27.6	199.3
0210	23	46	Acer tegmentosum	2.6	4.3	0.6	alive	27.6	199.3
0210	23	47	Acer tegmentosum	1	2.7	0.42	alive	26	197.7
0210	23	48	Acer tegmentosum	0.8	2.9	1.1	alive	25.8	197.9
0210	23	54	Syringa reticulata	4.5	2.3	0.9	alive	29.5	197.3
0210	23	56	Syringa reticulata	3.8	2.5	0.7	alive	28.8	197.5
0210	23	57	Syringa reticulata	3.8	2.5	0.7	alive	28.8	197.5
0210	23	58	Syringa reticulata	3.1	3.1	0.44	alive	28.1	198.1
0210	23	62	Syringa reticulata	2.7	1.8	0.5	alive	27.7	196.8
0210	23	63	Syringa reticulata	2.7	1.8	0.5	alive	27.7	196.8
0210	24	64	Acer tegmentosum	2.1	4.6	0.34	alive	27.1	194.6
0210	24	65	Acer tegmentosum	1.9	4.1	0.2	alive	26.9	194.1
0210	24	66	Acer tegmentosum	2.3	4	0.42	alive	27.3	194
0210	24	67	Acer tegmentosum	2.3	4	0.3	alive	27.3	194
0210	24	68	Acer tegmentosum	2.7	1.5	0.2	alive	27.7	191.5
0210	24	69	Acer tegmentosum	2.7	1.5	0.12	alive	27.7	191.5
0210	24	70	Acer tegmentosum	2.1	3.3	0.13	alive	27.1	193.3
0210	24	71	Acer tegmentosum	3.2	2.9	0.55	alive	28.2	192.9
0210	24	72	Acer tegmentosum	3.1	3	0.25	alive	28.1	193
0210	24	73	Syringa reticulata	3.1	3	0.6	alive	28.1	193
0210	24	74	Syringa reticulata	3.1	3	0.6	alive	28.1	193
0210	24	75	Syringa reticulata	2.7	2.9	0.7	alive	27.7	192.9
0210	31	79	Syringa reticulata	4.1	2.5	0.8	alive	34.1	192.5
0210	31	80	Syringa reticulata	4.2	1.9	1	alive	34.2	191.9
0210	31	81	Syringa reticulata	4.2	1.9	1.3	alive	34.2	191.9
0210	31	83	Tilia amurensis	2.9	1.9	0.7	alive	32.9	191.9
0210	31	84	Tilia amurensis	2.9	1.9	0.7	alive	32.9	191.9
0210	31	91	Acer tegmentosum	3	2.4	0.5	alive	33	192.4
0210	31	92	Acer tegmentosum	3	2.4	0.3	alive	33	192.4
0210	31	95	Acer tegmentosum	3.2	1.8	0.4	alive	33.2	191.8
0210	31	96	Acer tegmentosum	2.8	2.7	0.2	alive	32.8	192.7
0210	31	97	Acer tegmentosum	1.7	2.3	0.52	alive	31.7	192.3
0210	31	98	Acer tegmentosum	1.7	2.3	0.3	alive	31.7	192.3
0210	31	100	Acer tegmentosum	1.4	2.1	1.7	alive	31.4	192.1
0210	31	105	Acer mono	1.5	1	0.4	alive	31.5	191
0210	31	107	Carpinus cordata	0.9	0.6	1.1	alive	30.9	190.6
0210	31	108	Carpinus cordata	0	0.6	0.5	alive	30	190.6
0210	32	113	Carpinus cordata	1.3	3.7	1.7	alive	31.3	198.7
0210	32	114	Carpinus cordata	0.7	3.7	0.9	alive	30.7	198.7
0210	32	115	Acer tegmentosum	1.3	3.7	0.8	alive	31.3	198.7
0210	32	116	Acer tegmentosum	2	4.1	0.9	alive	32	199.1
0210	32	117	Acer tegmentosum	2.5	4	0.65	alive	32.5	199
0210	32	120	Acer tegmentosum	2.3	1.5	0.4	alive	32.3	196.5
0210	32	123	Acer tegmentosum	2.3	2.4	0.7	alive	32.3	197.4
0210	32	129	Acer tegmentosum	2.9	1.2	0.4	alive	32.9	196.2
0210	32	130	Acer tegmentosum	2.9	1.2	0.36	alive	32.9	196.2
0210	32	131	Syringa reticulata	3.5	0.8	0.22	alive	33.5	195.8
0210	32	141	Syringa reticulata	0.5	1.1	1	alive	30.5	196.1
0210	32	142	Syringa reticulata	0.5	1.1	0.7	alive	30.5	196.1
0210	32	143	Syringa reticulata	0.7	1	1.2	alive	30.7	196
0210	32	144	Syringa reticulata	0.6	0.9	0.9	alive	30.6	195.9
0210	32	152	Carpinus cordata	0	0	1.45	alive	30	195
0210	33	167	Acer tegmentosum	1.5	4.8	0.7	alive	36.5	199.8
0210	33	168	Acer tegmentosum	1.5	4.8	0.6	alive	36.5	199.8
0210	33	169	Acer tegmentosum	1.5	4.8	0.6	alive	36.5	199.8
0210	33	170	Acer tegmentosum	1.8	3.8	0.8	alive	36.8	198.8
0210	33	171	Acer tegmentosum	1.8	3.8	0.6	alive	36.8	198.8
0210	33	172	Acer tegmentosum	1.8	3.8	0.6	alive	36.8	198.8
0210	33	173	Acer tegmentosum	2.5	3.6	0.6	alive	37.5	198.6
0210	33	174	Acer tegmentosum	2.5	3.6	1.8	alive	37.5	198.6
0210	33	175	Acer tegmentosum	2.2	2.7	1.8	alive	37.2	197.7
0210	33	176	Acer tegmentosum	2.4	2.8	2.3	alive	37.4	197.8
0210	33	177	Acer tegmentosum	2.4	2.8	1.9	alive	37.4	197.8
0210	33	178	Acer tegmentosum	2.4	2.8	2.15	alive	37.4	197.8
0210	33	179	Acer tegmentosum	1.7	2.9	2.06	alive	36.7	197.9
0210	33	180	Acer tegmentosum	1.7	2.9	1	alive	36.7	197.9
0210	33	181	Acer tegmentosum	1.7	2.9	1.1	alive	36.7	197.9
0210	33	194	Syringa reticulata	1.5	0.5	0.8	alive	36.5	195.5
0210	34	198	Acer tegmentosum	3	0.6	0.7	alive	38	190.6
0210	34	199	Acer tegmentosum	3	0.6	0.5	alive	38	190.6
0210	34	200	Acer tegmentosum	3	0.6	0.5	alive	38	190.6
0210	34	201	Acer tegmentosum	3	1.3	0.35	alive	38	191.3
0210	34	202	Acer tegmentosum	3	1.3	0.3	alive	38	191.3
0210	34	203	Carpinus cordata	2.2	1.6	0.6	alive	37.2	191.6
0210	34	204	Carpinus cordata	4.2	1.4	0.7	alive	39.2	191.4
0210	34	205	Carpinus cordata	4.2	1.4	0.6	alive	39.2	191.4
0210	34	209	Acer tegmentosum	4.3	2.1	0.42	alive	39.3	192.1
0210	34	212	Acer mono	4	2	0.5	alive	39	192
0210	34	213	Acer tegmentosum	3.8	2.4	0.8	alive	38.8	192.4
0210	34	214	Acer tegmentosum	3.9	2.2	0.3	alive	38.9	192.2
0210	34	216	Acer tegmentosum	1.9	0.9	2.5	alive	36.9	190.9
0210	34	217	Acer tegmentosum	1.9	0.9	0.3	alive	36.9	190.9
0210	34	224	Acer tegmentosum	2.5	2.7	0.3	alive	37.5	192.7
0210	34	225	Acer tegmentosum	2.5	2.3	0.3	alive	37.5	192.3
0210	34	226	Acer tegmentosum	3.4	2.5	0.33	alive	38.4	192.5
0210	34	228	Acer tegmentosum	3.4	2.5	0.2	alive	38.4	192.5
0210	34	229	Acer tegmentosum	3.4	2.5	0.2	alive	38.4	192.5
0210	34	238	Acer tegmentosum	1.6	4.5	2.5	alive	36.6	194.5
0210	34	240	Padus racemosa	1.3	4.5	0.5	alive	36.3	194.5
0210	42	244	Carpinus cordata	4.6	2.8	0.6	alive	34.6	187.8
0210	43	245	Carpinus cordata	3.3	2.8	0.85	alive	38.3	187.8
0210	43	246	Acer tegmentosum	5	2.7	0.25	alive	40	187.7
0210	43	247	Acer tegmentosum	5	2.7	0.2	alive	40	187.7
0210	43	248	Acer tegmentosum	5	2.7	0.15	alive	40	187.7
0210	44	249	Carpinus cordata	0.9	0	0.4	alive	35.9	180
0210	44	251	Acer mono	1.3	1.2	1	alive	36.3	181.2
0210	44	252	Acer tegmentosum	0.2	0.5	0.3	alive	35.2	180.5
0210	44	253	Acer tegmentosum	0.2	0	0.4	alive	35.2	180
0210	44	254	Acer tegmentosum	0.2	0	0.3	alive	35.2	180
0301	11	15	Acer mono	3.4	3.3	2.18	alive	43.4	3.3
0301	11	16	Padus racemosa	3.6	3.8	1.8	alive	43.6	3.8
0301	11	28	Ulmus laciniata	0.7	4.8	0.37	alive	40.7	4.8
0301	11	29	Ulmus laciniata	0.7	5	0.35	alive	40.7	5
0301	12	30	Ulmus laciniata	1.2	0.3	0.2	alive	41.2	5.3
0301	12	39	Syringa reticulata	1.7	4.2	1.8	alive	41.7	9.2
0301	12	44	Ulmus laciniata	0.6	2.6	0.24	alive	40.6	7.6
0301	12	46	Ulmus laciniata	1.4	2.9	0.4	alive	41.4	7.9
0301	12	49	Syringa reticulata	3.5	4.4	0.66	alive	43.5	9.4
0301	12	50	Syringa reticulata	4	4.4	0.55	alive	44	9.4
0301	12	51	Syringa reticulata	4.2	4.6	0.2	alive	44.2	9.6
0301	12	58	Syringa reticulata	4	0.4	0.39	alive	44	5.4
0301	13	67	Acer mono	4	4.6	0.18	alive	49	9.6
0301	13	70	Acer pseudo-sieboldianum	5	4.2	0.3	alive	50	9.2
0301	13	72	Carpinus cordata	3	2.6	1.1	alive	48	7.6
0301	14	85	Syringa reticulata	3.8	1.9	1.3	alive	48.8	1.9
0301	14	88	Syringa reticulata	3.6	1.6	0.45	alive	48.6	1.6
0301	14	101	Acer mono	0.5	3.2	1.15	alive	45.5	3.2
0301	14	103	Ulmus laciniata	2	3.1	0.3	alive	47	3.1
0301	14	107	Syringa reticulata	3.2	4	1.6	alive	48.2	4
0301	21	125	Ulmus laciniata	2.4	0.7	0.15	alive	42.4	10.7
0301	21	126	Ulmus laciniata	1.5	0.9	0.24	alive	41.5	10.9
0301	21	128	Syringa reticulata	0.8	1.6	0.47	alive	40.8	11.6
0301	21	131	Syringa reticulata	0.9	1.5	0.65	alive	40.9	11.5
0301	21	134	Acer mono	0.4	4.3	1.12	alive	40.4	14.3
0301	21	135	Acer mono	1	5	1.63	alive	41	15
0301	21	136	Acer mono	2.1	5	1.03	alive	42.1	15
0301	21	139	Acer mono	4.6	4.8	0.42	alive	44.6	14.8
0301	22	141	Acer pseudo-sieboldianum	3.3	0	0.2	alive	43.3	15
0301	22	142	Acer mono	2.7	0.3	0.3	alive	42.7	15.3
0301	22	143	Acer mono	3	1.5	0.2	alive	43	16.5
0301	22	144	Acer mono	3	2	0.12	alive	43	17
0301	22	145	Acer mono	2.3	0.9	0.13	alive	42.3	15.9
0301	22	146	Acer mono	1	0.3	0.47	alive	41	15.3
0301	22	147	Acer mono	1	0.6	1.15	alive	41	15.6
0301	22	150	Acer tegmentosum	1.7	4.2	0.42	alive	41.7	19.2
0301	22	151	Acer mono	2.7	4.6	0.27	alive	42.7	19.6
0301	22	152	Acer mono	4.2	4.6	0.3	alive	44.2	19.6
0301	22	153	Acer mono	4.8	4.2	0.58	alive	44.8	19.2
0301	22	156	Acer mono	4.2	2.4	0.2	alive	44.2	17.4
0301	22	157	Acer pseudo-sieboldianum	4.8	1.5	0.77	alive	44.8	16.5
0301	23	164	Acer pseudo-sieboldianum	3.5	1.8	0.6	alive	48.5	16.8
0301	24	168	Acer mono	4.1	5	2.13	alive	49.1	15
0301	24	171	Acer mono	3.4	4.5	0.26	alive	48.4	14.5
0301	24	174	Acer pseudo-sieboldianum	2.9	4	0.75	alive	47.9	14
0301	24	175	Acer pseudo-sieboldianum	3.2	2.4	1.15	alive	48.2	12.4
0301	24	176	Acer mono	3.1	2.3	0.9	alive	48.1	12.3
0301	24	180	Acer mono	4.8	1.6	2	alive	49.8	11.6
0301	24	181	Acer mono	4.5	2	1.17	alive	49.5	12
0301	24	182	Acer mono	4.7	2.2	1.18	alive	49.7	12.2
0301	24	183	Syringa reticulata	4.5	2	0.5	alive	49.5	12
0301	24	184	Syringa reticulata	4.5	1.4	0.5	alive	49.5	11.4
0301	24	185	Acer mono	4.5	2.1	1.46	alive	49.5	12.1
0301	24	186	Acer mono	2.8	5	0.5	alive	47.8	15
0301	24	189	Acer mono	1.8	2	0.4	alive	46.8	12
0301	24	190	Acer mono	1.6	2.7	0.17	alive	46.6	12.7
0301	24	195	Acer pseudo-sieboldianum	0.7	4.1	0.55	alive	45.7	14.1
0301	31	198	Acer mono	1.3	3.7	1.9	alive	51.3	13.7
0301	31	199	Acer mono	1.7	2.8	2	alive	51.7	12.8
0301	31	200	Acer mono	1.7	3.2	0.5	alive	51.7	13.2
0301	31	202	Acer mono	0.6	2.3	1.5	alive	50.6	12.3
0301	31	203	Acer mono	0.9	1.6	1.44	alive	50.9	11.6
0301	31	204	Acer mono	0	1.8	0.74	alive	50	11.8
0301	31	205	Acer mono	4.2	2.1	1.57	alive	54.2	12.1
0301	31	206	Acer pseudo-sieboldianum	0.8	0.9	0.46	alive	50.8	10.9
0301	31	207	Acer mono	0	0.6	1.5	alive	50	10.6
0301	31	208	Acer pseudo-sieboldianum	5	1.8	0.82	alive	55	11.8
0301	31	209	Acer mono	5	2.3	0.94	alive	55	12.3
0301	32	217	Acer mono	2.8	1.8	0.3	alive	52.8	16.8
0301	33	233	Syringa reticulata	4.4	2.5	0.22	alive	59.4	17.5
0301	34	234	Acer pseudo-sieboldianum	3.8	5	0.2	alive	58.8	15
0301	34	237	Acer mono	5	3.5	1.8	alive	60	13.5
0301	34	242	Acer mono	2.2	3.2	1.22	alive	57.2	13.2
0301	34	245	Acer mono	3.3	1.2	1.36	alive	58.3	11.2
0301	34	246	Acer mono	2.6	0.8	1.7	alive	57.6	10.8
0301	34	247	Acer mono	3.4	1.8	0.67	alive	58.4	11.8
0301	34	248	Acer mono	3.4	1.2	1.8	alive	58.4	11.2
0301	34	249	Acer mono	4.3	1.4	1.44	alive	59.3	11.4
0301	34	251	Ulmus laciniata	3.3	0.9	0.32	alive	58.3	10.9
0301	34	256	Acer mono	0.6	4.9	0.7	alive	55.6	14.9
0301	41	260	Syringa reticulata	4.5	3	0.2	alive	54.5	3
0301	41	266	Syringa reticulata	1.8	0.8	0.4	alive	51.8	0.8
0301	41	267	Syringa reticulata	0.7	0.7	0.4	alive	50.7	0.7
0301	41	268	Syringa reticulata	1	1.1	0.65	alive	51	1.1
0301	41	269	Syringa reticulata	0.6	2	0.27	alive	50.6	2
0301	41	273	Syringa reticulata	2.2	4.6	0.7	alive	52.2	4.6
0301	42	285	Acer mono	2	3.4	1.33	alive	52	8.4
0301	42	289	Acer mono	1.1	3.7	0.98	alive	51.1	8.7
0301	42	290	Acer mono	1.1	4.6	1.2	alive	51.1	9.6
0301	42	291	Acer mono	2	4.1	1.6	alive	52	9.1
0301	42	292	Acer mono	3	3.4	0.98	alive	53	8.4
0301	42	293	Acer mono	4.3	4	1.97	alive	54.3	9
0301	42	294	Padus racemosa	3.3	2.8	0.87	alive	53.3	7.8
0301	42	295	Padus racemosa	3.5	2.3	0.58	alive	53.5	7.3
0301	42	296	Padus racemosa	3.3	1.9	0.74	alive	53.3	6.9
0301	42	297	Padus racemosa	3.5	0.4	0.17	alive	53.5	5.4
0301	43	299	Acer pseudo-sieboldianum	1.3	1.4	1.7	alive	56.3	6.4
0301	43	301	Padus racemosa	2.2	1.5	1.9	alive	57.2	6.5
0301	43	305	Acer mono	3.9	4.2	1.89	alive	58.9	9.2
0302	11	1	Acer mono	3.4	1.5	0.86	alive	43.4	21.5
0302	11	3	Acer mono	3	1.6	2.2	alive	43	21.6
0302	11	4	Acer mono	1.4	1.5	1.15	alive	41.4	21.5
0302	11	5	Acer mono	1	4.6	0.54	alive	41	24.6
0302	12	8	Acer mono	1.8	1.5	1.7	alive	41.8	26.5
0302	12	9	Acer pseudo-sieboldianum	3.5	3	1.2	alive	43.5	28
0302	12	10	Acer pseudo-sieboldianum	4.5	2.6	1.2	alive	44.5	27.6
0302	12	12	Acer pseudo-sieboldianum	2.1	4.2	0.96	alive	42.1	29.2
0302	13	13	Acer pseudo-sieboldianum	4.8	0.9	1.98	alive	49.8	25.9
0302	13	14	Acer pseudo-sieboldianum	0	0	0.68	alive	45	25
0302	13	15	Carpinus cordata	1.2	0.5	0.8	alive	46.2	25.5
0302	13	16	Ulmus laciniata	2.6	0.6	0.87	alive	47.6	25.6
0302	13	19	Syringa reticulata	3.3	0	0.7	alive	48.3	25
0302	13	29	Acer mono	3.6	4.1	0.82	alive	48.6	29.1
0302	13	34	Acer pseudo-sieboldianum	2	4.3	0.7	alive	47	29.3
0302	14	39	Acer pseudo-sieboldianum	3.2	1.3	0.2	alive	48.2	21.3
0302	14	40	Ulmus laciniata	2.5	0.6	0.22	alive	47.5	20.6
0302	14	42	Acer pseudo-sieboldianum	4.1	1.8	1.03	alive	49.1	21.8
0302	14	43	Acer mono	4.6	1.2	0.38	alive	49.6	21.2
0302	14	44	Acer mono	4.7	1.9	0.37	alive	49.7	21.9
0302	14	45	Acer mono	3.3	2.7	0.3	alive	48.3	22.7
0302	14	47	Acer pseudo-sieboldianum	4.5	4.2	2.3	alive	49.5	24.2
0302	21	49	Acer mono	1.3	0.5	1.53	alive	41.3	30.5
0302	21	52	Acer mono	0.86	1.5	0.2	alive	40.86	31.5
0302	22	72	Ulmus laciniata	0	3.2	0.42	alive	40	38.2
0302	22	74	Acer mono	4.4	3.3	1.9	alive	44.4	38.3
0302	22	77	Ulmus laciniata	3.5	0.3	0.76	alive	43.5	35.3
0302	24	89	Ulmus laciniata	3.8	0.3	0.3	alive	48.8	30.3
0302	24	94	Syringa reticulata	1	1	1	alive	46	31
0302	31	126	Ulmus laciniata	1.3	2.4	0.4	alive	51.3	32.4
0302	31	99	Acer mono	4.5	0.6	0.85	alive	54.5	30.6
0302	31	100	Acer mono	3.5	0.6	0.54	alive	53.5	30.6
0302	31	101	Acer mono	3.9	1.1	1.6	alive	53.9	31.1
0302	31	105	Ulmus laciniata	3.7	1.5	2.2	alive	53.7	31.5
0302	31	108	Carpinus cordata	2.9	1	0.42	alive	52.9	31
0302	32	157	Acer mono	2.6	1.4	1.62	alive	52.6	36.4
0302	32	158	Acer mono	4.5	3.4	1	alive	54.5	38.4
0302	32	160	Ulmus laciniata	2	1.5	2.3	alive	52	36.5
0302	32	162	Ulmus laciniata	0	1	0.7	alive	50	36
0302	33	167	Acer mono	0.6	0.8	2.1	alive	55.6	35.8
0302	33	172	Padus racemosa	3.9	0.5	1.6	alive	58.9	35.5
0302	33	173	Padus racemosa	3	0.3	0.75	alive	58	35.3
0302	33	174	Acer mono	2.8	0.5	1	alive	57.8	35.5
0302	34	175	Padus racemosa	1.7	4.6	1.5	alive	56.7	34.6
0302	34	177	Padus racemosa	0	4.2	1.02	alive	55	34.2
0302	34	178	Padus racemosa	0	4.6	1.9	alive	55	34.6
0302	34	181	Ulmus laciniata	5	1.1	0.9	alive	60	31.1
0302	34	183	Acer mono	3.4	1.1	0.2	alive	58.4	31.1
0302	34	188	Acer mono	1.3	0.3	1	alive	56.3	30.3
0302	34	192	Padus racemosa	0.3	1.4	0.83	alive	55.3	31.4
0302	41	196	Acer mono	4.3	0.7	1.2	alive	54.3	20.7
0302	41	199	Fraxinus rhynchophylla	3.6	2.2	0.27	alive	53.6	22.2
0302	41	200	Fraxinus rhynchophylla	2.9	2.2	0.18	alive	52.9	22.2
0302	42	213	Acer tegmentosum	3.5	4.1	0.8	alive	53.5	29.1
0302	42	215	Sorbus alnifolia	4.5	4	0.5	alive	54.5	29
0302	42	219	Acer pseudo-sieboldianum	4.5	0.9	0.2	alive	54.5	25.9
0302	43	239	Acer mono	3.3	4.5	0.57	alive	58.3	29.5
0302	43	246	Ulmus laciniata	5	0.5	1.05	alive	60	25.5
0302	43	249	Acer mono	4.3	0.5	0.22	alive	59.3	25.5
0302	44	260	Acer mono	1.3	0.4	1.5	alive	56.3	20.4
0303	13	7	Syringa reticulata	2.6	4.4	1.6	alive	47.6	49.4
0303	13	16	Acer pseudo-sieboldianum	4.8	0.3	0.7	alive	49.8	45.3
0303	22	29	Acer triflorum	2.6	1.3	0.47	alive	42.6	56.3
0303	22	34	Acer mono	1.1	3.2	1	alive	41.1	58.2
0303	22	35	Syringa reticulata	1.5	4.4	0.82	alive	41.5	59.4
0303	23	38	Acer mono	3.8	4.5	1.1	alive	48.8	59.5
0303	24	45	Acer triflorum	1	2.8	1.2	alive	46	52.8
0303	24	49	Ulmus laciniata	3.3	1.7	0.14	alive	48.3	51.7
0303	31	55	Ulmus laciniata	1.2	0	1.36	alive	51.2	50
0303	41	112	Acer mono	3.4	2.7	1.3	alive	53.4	42.7
0303	41	114	Syringa reticulata	3.1	1.4	1.2	alive	53.1	41.4
0303	41	115	Ulmus laciniata	1.7	1.4	0.9	alive	51.7	41.4
0303	42	116	Acer mono	2.4	2	0.7	alive	52.4	47
0303	43	122	Acer mono	2.7	0.9	2.8	alive	57.7	45.9
0303	44	146	Acer mono	3	0	0.4	alive	58	40
0304	11	14	Syringa reticulata	2.4	2.6	1.27	alive	42.4	62.6
0304	13	35	Acer triflorum	2.4	0.5	0.5	alive	47.4	65.5
0304	14	62	Acer mono	1.8	1	2.34	alive	46.8	61
0304	21	71	Syringa reticulata	0.4	1.1	1.05	alive	40.4	71.1
0304	21	72	Syringa reticulata	0.7	0.9	1.9	alive	40.7	70.9
0304	21	75	Syringa reticulata	2	3	0.94	alive	42	73
0304	21	82	Ulmus laciniata	4.6	4	0.37	alive	44.6	74
0304	22	101	Acer mono	3.9	1.2	1.2	alive	43.9	76.2
0304	24	117	Ulmus laciniata	1.8	1.1	0.33	alive	46.8	71.1
0304	24	121	Ulmus laciniata	4.3	0.7	0.5	alive	49.3	70.7
0304	24	122	Ulmus laciniata	3.8	0.8	0.32	alive	48.8	70.8
0304	24	123	Ulmus laciniata	3.9	1	0.2	alive	48.9	71
0304	24	124	Ulmus laciniata	3.8	1.2	0.5	alive	48.8	71.2
0304	24	125	Ulmus laciniata	4.3	2.7	0.8	alive	49.3	72.7
0304	41	200	Acer mono	4	1.1	2.04	alive	54	61.1
0304	42	216	Ulmus laciniata	0.4	2.8	0.22	alive	50.4	67.8
0304	42	217	Ulmus laciniata	0.6	3.8	0.31	alive	50.6	68.8
0304	42	218	Ulmus laciniata	1.3	3.9	0.05	alive	51.3	68.9
0304	42	221	Ulmus laciniata	2.3	3.4	0.25	alive	52.3	68.4
0304	42	224	Ulmus laciniata	3.4	2.8	0.34	alive	53.4	67.8
0304	42	225	Ulmus laciniata	2.9	2.5	0.3	alive	52.9	67.5
0304	44	245	Acer mono	2.9	3	1.96	alive	57.9	63
0305	11	1	Padus racemosa	4	4.8	1.63	alive	44	84.8
0305	11	2	Padus racemosa	2	4.5	0.5	alive	42	84.5
0305	11	3	Padus racemosa	2	3.9	0.75	alive	42	83.9
0305	13	13	Acer mono	3	0.5	1.36	alive	48	85.5
0305	21	14	Syringa reticulata	4	3.3	1.9	alive	44	93.3
0305	23	20	Ulmus laciniata	1.6	4.7	1	alive	46.6	99.7
0305	23	21	Ulmus laciniata	2.4	0.2	1.2	alive	47.4	95.2
0305	32	73	Ulmus laciniata	2	0	0.9	alive	52	95
0305	32	77	Ulmus laciniata	3	3.1	0.57	alive	53	98.1
0305	32	80	Acer mono	3.4	1.4	1.2	alive	53.4	96.4
0305	33	89	Ulmus laciniata	1.2	5	0.3	alive	56.2	100
0305	33	90	Ulmus laciniata	1.8	4.8	0.27	alive	56.8	99.8
0305	33	91	Ulmus laciniata	1.8	4.4	0.33	alive	56.8	99.4
0305	33	101	Acer mono	4.4	0.9	0.74	alive	59.4	95.9
0305	34	107	Ulmus laciniata	0.4	3.6	0.73	alive	55.4	93.6
0305	42	148	Syringa reticulata	3.3	4.1	1.13	alive	53.3	89.1
0305	42	152	Ulmus laciniata	2.7	4.3	0.43	alive	52.7	89.3
0305	42	153	Ulmus laciniata	2.7	4.6	0.7	alive	52.7	89.6
0305	42	158	Syringa reticulata	0.4	2.2	1.8	alive	50.4	87.2
0305	42	159	Syringa reticulata	0	4.3	2.5	alive	50	89.3
0306	11	1	Ulmus laciniata	4.7	0.6	1.03	alive	44.7	100.6
0306	11	3	Syringa reticulata	4.3	0.8	0.35	alive	44.3	100.8
0306	11	6	Ulmus laciniata	2.8	0.3	0.21	alive	42.8	100.3
0306	11	7	Ulmus laciniata	1.9	1.3	0.56	alive	41.9	101.3
0306	11	10	Ulmus laciniata	0.5	0.9	0.85	alive	40.5	100.9
0306	11	11	Ulmus laciniata	1.1	1.2	0.62	alive	41.1	101.2
0306	13	40	Syringa reticulata	3.2	4.3	2.3	alive	48.2	109.3
0306	13	43	Ulmus laciniata	3	0.8	0.78	alive	48	105.8
0306	13	44	Syringa reticulata	3.3	1.8	1.14	alive	48.3	106.8
0306	14	48	Syringa reticulata	2.4	5	1.1	alive	47.4	105
0306	14	49	Syringa reticulata	2.4	4.3	1.65	alive	47.4	104.3
0306	14	50	Ulmus laciniata	2.9	4.3	1.27	alive	47.9	104.3
0306	14	54	Ulmus laciniata	4.1	2.4	0.33	alive	49.1	102.4
0306	14	56	Ulmus laciniata	3.8	1.5	0.37	alive	48.8	101.5
0306	14	59	Syringa reticulata	2.8	2.4	0.85	alive	47.8	102.4
0306	14	60	Syringa reticulata	1.6	2.4	1.16	alive	46.6	102.4
0306	21	82	Padus racemosa	0.8	3.8	1.18	alive	40.8	113.8
0306	21	86	Padus racemosa	1.9	3.7	1.56	alive	41.9	113.7
0306	21	97	Ulmus laciniata	2.6	2	1.1	alive	42.6	112
0306	22	104	Ulmus laciniata	3.9	0.5	0.4	alive	43.9	115.5
0306	22	105	Ulmus laciniata	3.8	0.5	0.24	alive	43.8	115.5
0306	22	106	Acer mono	2.5	0.3	1.53	alive	42.5	115.3
0306	23	121	Syringa reticulata	0.8	4.6	1.1	alive	45.8	119.6
0306	23	128	Syringa reticulata	1.7	1.4	1.3	alive	46.7	116.4
0306	23	129	Syringa reticulata	2.2	1.8	2.2	alive	47.2	116.8
0306	23	134	Syringa reticulata	3.1	1.1	0.3	alive	48.1	116.1
0306	23	135	Syringa reticulata	2.7	0.5	1.26	alive	47.7	115.5
0306	23	137	Syringa reticulata	2.3	3.6	0.7	alive	47.3	118.6
0306	23	138	Syringa reticulata	2.8	3.6	0.2	alive	47.8	118.6
0306	23	143	Syringa reticulata	3.8	4.6	0.8	alive	48.8	119.6
0306	24	145	Syringa reticulata	3.9	3.9	0.77	alive	48.9	113.9
0306	24	169	Ulmus laciniata	2.9	3	0.22	alive	47.9	113
0306	24	173	Syringa reticulata	3.9	2.3	2.3	alive	48.9	112.3
0306	24	174	Ulmus laciniata	4.5	1.9	0.3	alive	49.5	111.9
0306	24	175	Ulmus laciniata	4.5	1.4	1.25	alive	49.5	111.4
0306	31	186	Syringa reticulata	3.8	1.1	0.27	alive	53.8	111.1
0306	31	187	Syringa reticulata	3.8	1.3	0.17	alive	53.8	111.3
0306	31	196	Syringa reticulata	3	3.6	0.57	alive	53	113.6
0306	31	212	Syringa reticulata	0.6	1.3	2.57	alive	50.6	111.3
0306	31	214	Ulmus laciniata	1.1	0.5	0.4	alive	51.1	110.5
0306	31	215	Syringa reticulata	1.2	0.4	0.8	alive	51.2	110.4
0306	32	242	Syringa reticulata	5	4	0.7	alive	55	119
0306	33	255	Ulmus laciniata	1.5	1.3	0.3	alive	56.5	116.3
0306	33	256	Ulmus laciniata	1.2	1.5	0.2	alive	56.2	116.5
0306	33	264	Syringa reticulata	2	3.6	0.83	alive	57	118.6
0306	33	267	Syringa reticulata	4	3.7	0.8	alive	59	118.7
0306	33	273	Syringa reticulata	3.2	0.4	0.62	alive	58.2	115.4
0306	34	278	Syringa reticulata	1.4	4.2	0.6	alive	56.4	114.2
0306	41	292	Syringa reticulata	3.4	4.8	0.85	alive	53.4	104.8
0306	41	298	Syringa reticulata	2.2	4.8	1.7	alive	52.2	104.8
0306	41	304	Ulmus laciniata	3.7	3.3	0.52	alive	53.7	103.3
0306	41	310	Ulmus laciniata	2.5	0.6	0.5	alive	52.5	100.6
0306	41	313	Ulmus laciniata	1.1	2.1	0.4	alive	51.1	102.1
0306	41	317	Ulmus laciniata	0.6	4	1	alive	50.6	104
0306	41	319	Ulmus laciniata	0.8	4.5	0.45	alive	50.8	104.5
0306	42	324	Syringa reticulata	0.5	0	1.23	alive	50.5	105
0306	42	330	Syringa reticulata	1.3	4.2	0.76	alive	51.3	109.2
0306	42	336	Ulmus laciniata	1.7	5	0.33	alive	51.7	110
0306	43	348	Syringa reticulata	0	4.6	0.7	alive	55	109.6
0306	43	353	Ulmus laciniata	2.3	2.9	0.27	alive	57.3	107.9
0306	43	359	Syringa reticulata	3.3	1.7	1.9	alive	58.3	106.7
0306	43	361	Ulmus laciniata	0.2	0.2	0.53	alive	55.2	105.2
0306	43	363	Syringa reticulata	4	0.9	1.2	alive	59	105.9
0307	11	3	Ulmus laciniata	4.5	2.5	0.24	alive	44.5	122.5
0307	11	10	Syringa reticulata	1.7	1	1.2	alive	41.7	121
0307	11	11	Syringa reticulata	0.7	1.2	1.6	alive	40.7	121.2
0307	11	18	Syringa reticulata	0.4	1.6	0.55	alive	40.4	121.6
0307	13	26	Acer mono	0.9	3.6	2.1	alive	45.9	128.6
0307	13	27	Tilia amurensis	0.6	3	1.1	alive	45.6	128
0307	13	28	Acer pseudo-sieboldianum	3.4	1.9	1.1	alive	48.4	126.9
0307	14	36	Acer mono	2.4	3.9	0.5	alive	47.4	123.9
0307	14	58	Syringa reticulata	1.9	0.9	0.27	alive	46.9	120.9
0307	21	68	Acer mono	1.7	1.1	1.26	alive	41.7	131.1
0307	21	69	Acer mono	0.4	2	1.58	alive	40.4	132
0307	23	71	Acer triflorum	0.2	1.7	1.08	alive	45.2	136.7
0307	24	72	Acer mono	3.2	4.8	0.42	alive	48.2	134.8
0307	24	73	Acer mono	3.5	4.3	1.06	alive	48.5	134.3
0307	24	74	Acer mono	4.2	5	2.46	alive	49.2	135
0307	24	75	Acer mono	3.4	4.1	0.6	alive	48.4	134.1
0307	24	77	Acer pseudo-sieboldianum	3.7	2.6	1.9	alive	48.7	132.6
0307	24	78	Acer mono	3.4	3.3	1.9	alive	48.4	133.3
0307	24	79	Syringa reticulata	0.6	0.2	0.5	alive	45.6	130.2
0307	24	80	Acer mono	0.2	0.8	0.6	alive	45.2	130.8
0307	24	81	Acer mono	0.2	2.3	0.33	alive	45.2	132.3
0307	31	83	Acer triflorum	3.3	2.9	0.75	alive	53.3	132.9
0307	31	84	Ulmus laciniata	3.3	2.7	0.88	alive	53.3	132.7
0307	31	85	Acer mono	3.6	2.4	1	alive	53.6	132.4
0307	31	86	Acer mono	3.6	2.9	1.2	alive	53.6	132.9
0307	32	89	Acer mono	4.6	0	1.6	alive	54.6	135
0307	33	92	Acer mono	4.5	0.2	1.8	alive	59.5	135.2
0307	34	93	Acer mono	3.1	3	1.16	alive	58.1	133
0307	34	94	Acer mono	1.8	4	0.6	alive	56.8	134
0307	34	95	Acer mono	3.1	1.3	0.66	alive	58.1	131.3
0307	34	96	Acer triflorum	4.2	0.7	1.03	alive	59.2	130.7
0307	34	97	Acer mono	2	0.2	0.33	alive	57	130.2
0307	41	100	Syringa reticulata	3	0.6	0.55	alive	53	120.6
0307	41	101	Syringa reticulata	2	0.3	1.6	alive	52	120.3
0307	41	103	Syringa reticulata	1.8	4.2	1.1	alive	51.8	124.2
0307	42	104	Syringa reticulata	2.2	1.8	0.55	alive	52.2	126.8
0307	42	105	Syringa reticulata	1.7	3.6	0.56	alive	51.7	128.6
0307	42	107	Acer mono	0	2.9	1.7	alive	50	127.9
0307	42	111	Padus racemosa	4	4.4	1.3	alive	54	129.4
0307	43	117	Acer mono	4.4	5	2.14	alive	59.4	130
0307	43	122	Syringa reticulata	4.4	2.2	0.62	alive	59.4	127.2
0307	44	127	Fraxinus rhynchophylla	1.8	0.4	0.92	alive	56.8	120.4
0307	44	128	Acer mono	1.6	0.6	0.7	alive	56.6	120.6
0307	44	129	Ulmus laciniata	0.3	0.5	0.42	alive	55.3	120.5
0308	11	1	Tilia amurensis	4.6	0.7	1.63	alive	44.6	140.7
0308	11	3	Acer mono	2	0.2	1.75	alive	42	140.2
0308	11	4	Acer mono	0.9	1.1	2	alive	40.9	141.1
0308	11	5	Acer mono	4.4	4.7	2.06	alive	44.4	144.7
0308	11	6	Acer mono	4.6	2	1.6	alive	44.6	142
0308	12	8	Acer triflorum	3.3	2	2.27	alive	43.3	147
0308	13	20	Acer mono	1.1	2.4	1.75	alive	46.1	147.4
0308	13	21	Acer mono	0.3	0.8	1.64	alive	45.3	145.8
0308	13	22	Acer mono	1.82	0.6	0.5	alive	46.82	145.6
0308	13	26	Acer triflorum	1.9	4.5	1.52	alive	46.9	149.5
0308	13	28	Acer triflorum	4.4	0.3	1.2	alive	49.4	145.3
0308	14	29	Acer mono	2.2	3.9	1.16	alive	47.2	143.9
0308	14	30	Acer mono	4	3.1	2.15	alive	49	143.1
0308	14	31	Acer pseudo-sieboldianum	3.7	1.83	0.6	alive	48.7	141.83
0308	14	32	Acer mono	3.4	1.63	1.58	alive	48.4	141.63
0308	14	33	Acer pseudo-sieboldianum	4.8	1.5	1.7	alive	49.8	141.5
0308	21	42	Acer mono	0.4	0.6	0.66	alive	40.4	150.6
0308	24	48	Acer pseudo-sieboldianum	3	3.8	1.99	alive	48	153.8
0308	31	54	Acer triflorum	0.3	1.2	1.3	alive	50.3	151.2
0308	31	55	Acer mono	0.3	0.9	0.46	alive	50.3	150.9
0308	31	56	Acer mono	1.5	1.7	2	alive	51.5	151.7
0308	31	57	Acer mono	3.5	1	0.42	alive	53.5	151
0308	31	58	Acer mono	4.1	2.2	2.04	alive	54.1	152.2
0308	31	59	Acer mono	3.5	2.5	1.2	alive	53.5	152.5
0308	31	60	Acer mono	4	4.3	1.28	alive	54	154.3
0308	32	61	Acer mono	4.5	1.1	1.9	alive	54.5	156.1
0308	32	64	Acer mono	4.1	3.9	0.46	alive	54.1	158.9
0308	32	65	Syringa reticulata	5	4.7	0.95	alive	55	159.7
0308	32	66	Acer mono	3.5	4.6	0.27	alive	53.5	159.6
0308	32	69	Syringa reticulata	1.3	3	0.97	alive	51.3	158
0308	32	70	Acer pseudo-sieboldianum	0.8	2.3	2.1	alive	50.8	157.3
0308	33	71	Acer mono	2.3	4.9	2.2	alive	57.3	159.9
0308	33	73	Acer mono	4.6	4.7	0.4	alive	59.6	159.7
0308	41	76	Acer mono	0.2	4.8	0.9	alive	50.2	144.8
0308	42	97	Acer mono	0.5	1.4	1.04	alive	50.5	146.4
0308	43	99	Acer mono	4.4	4.7	1.3	alive	59.4	149.7
0308	43	100	Syringa reticulata	4	3.8	0.47	alive	59	148.8
0308	44	101	Acer pseudo-sieboldianum	3.4	3.9	1.5	alive	58.4	143.9
0308	44	102	Acer mono	0	1.3	0.82	alive	55	141.3
0308	44	103	Acer mono	2.6	0	1.2	alive	57.6	140
0309	11	3	Acer mono	1.4	0.8	2	alive	41.4	160.8
0309	12	7	Acer pseudo-sieboldianum	4.4	1.3	0.7	alive	44.4	166.3
0309	12	8	Acer mono	4.2	2.5	0.3	alive	44.2	167.5
0309	12	9	Syringa reticulata	0	2.8	0.96	alive	40	167.8
0309	13	10	Acer mono	0.5	5	0.2	alive	45.5	170
0309	13	11	Acer mono	0.2	2.6	1.9	alive	45.2	167.6
0309	13	12	Acer mono	1.7	2.2	1.8	alive	46.7	167.2
0309	13	13	Acer mono	3.2	3.8	1	alive	48.2	168.8
0309	14	22	Acer mono	4.7	1.1	0.2	alive	49.7	161.1
0309	21	24	Fraxinus rhynchophylla	4.9	0.2	0.3	alive	44.9	170.2
0309	21	25	Acer pseudo-sieboldianum	4.5	1	0.9	alive	44.5	171
0309	21	26	Acer pseudo-sieboldianum	4	2.7	1.52	alive	44	172.7
0309	22	28	Acer pseudo-sieboldianum	2.3	2.7	2.17	alive	42.3	177.7
0309	22	29	Sorbus alnifolia	0.1	0.3	0.8	alive	40.1	175.3
0309	22	30	Sorbus alnifolia	0.4	0.2	0.5	alive	40.4	175.2
0309	23	31	Acer pseudo-sieboldianum	0.6	0.7	0.65	alive	45.6	175.7
0309	23	32	Sorbus alnifolia	0.9	0.6	1.1	alive	45.9	175.6
0309	23	33	Acer pseudo-sieboldianum	3.8	1.5	0.7	alive	48.8	176.5
0309	23	34	Acer pseudo-sieboldianum	3.6	4.8	1.5	alive	48.6	179.8
0309	23	35	Acer pseudo-sieboldianum	4.2	4.6	0.3	alive	49.2	179.6
0309	24	36	Acer mono	1.4	4.6	0.67	alive	46.4	174.6
0309	24	37	Acer mono	1.1	5	0.53	alive	46.1	175
0309	24	39	Acer pseudo-sieboldianum	0.1	3.8	1.65	alive	45.1	173.8
0309	24	41	Tilia amurensis	0.3	2.9	1.36	alive	45.3	172.9
0309	24	43	Acer triflorum	0.5	2.1	0.5	alive	45.5	172.1
0309	24	45	Acer mono	0.2	1	2.1	alive	45.2	171
0309	24	46	Acer pseudo-sieboldianum	1	0.3	1.1	alive	46	170.3
0309	24	47	Syringa reticulata	1.7	1.3	1.72	alive	46.7	171.3
0309	24	48	Syringa reticulata	2.4	2.2	2.5	alive	47.4	172.2
0309	31	49	Acer mono	0.9	2.7	2.3	alive	50.9	172.7
0309	31	50	Acer mono	0.7	2.7	0.2	alive	50.7	172.7
0309	31	51	Acer pseudo-sieboldianum	1.2	2.3	0.27	alive	51.2	172.3
0309	31	52	Syringa reticulata	0.6	2.5	0.55	alive	50.6	172.5
0309	31	53	Carpinus cordata	1.8	2.5	0.44	alive	51.8	172.5
0309	31	54	Acer mono	3	2.7	3.55	alive	53	172.7
0309	31	55	Acer pseudo-sieboldianum	4.5	3.6	0.45	alive	54.5	173.6
0309	31	57	Acer pseudo-sieboldianum	2.5	1.1	0.6	alive	52.5	171.1
0309	32	59	Acer pseudo-sieboldianum	3	1.2	1.96	alive	53	176.2
0309	32	60	Acer pseudo-sieboldianum	4.3	1.4	0.25	alive	54.3	176.4
0309	32	61	Acer tegmentosum	4.8	1.9	0.82	alive	54.8	176.9
0309	32	62	Acer tegmentosum	4.5	0.4	0.82	alive	54.5	175.4
0309	32	63	Acer mono	4.1	0.7	1.6	alive	54.1	175.7
0309	32	67	Sorbus alnifolia	3.9	3.4	1.25	alive	53.9	178.4
0309	32	70	Sorbus alnifolia	3.7	3.6	0.42	alive	53.7	178.6
0309	32	71	Sorbus alnifolia	4.2	3.4	0.6	alive	54.2	178.4
0309	32	72	Acer tegmentosum	4.6	3.4	0.81	alive	54.6	178.4
0309	32	73	Acer tegmentosum	4.8	3.7	0.96	alive	54.8	178.7
0309	32	75	Acer mono	4.4	4	0.81	alive	54.4	179
0309	32	76	Acer triflorum	4.4	4.3	0.6	alive	54.4	179.3
0309	32	77	Acer triflorum	4.6	4.5	0.54	alive	54.6	179.5
0309	32	78	Acer mono	4.6	4.3	0.5	alive	54.6	179.3
0309	32	80	Acer pseudo-sieboldianum	3.8	4.3	1	alive	53.8	179.3
0309	32	81	Carpinus cordata	3.5	5	0.85	alive	53.5	180
0309	32	83	Acer tegmentosum	3	4.4	0.7	alive	53	179.4
0309	32	84	Acer pseudo-sieboldianum	3	4.1	0.93	alive	53	179.1
0309	32	86	Sorbus alnifolia	2.6	3.7	0.6	alive	52.6	178.7
0309	32	87	Acer pseudo-sieboldianum	2.2	3.5	1.2	alive	52.2	178.5
0309	32	88	Carpinus cordata	2.5	4.3	0.72	alive	52.5	179.3
0309	32	89	Acer mono	2.3	4.4	0.44	alive	52.3	179.4
0309	32	91	Acer mono	2.5	4.7	0.5	alive	52.5	179.7
0309	32	96	Acer pseudo-sieboldianum	1.8	3.2	0.7	alive	51.8	178.2
0309	32	99	Acer mono	1.7	2.7	0.76	alive	51.7	177.7
0309	32	100	Acer pseudo-sieboldianum	1.5	2.5	0.47	alive	51.5	177.5
0309	32	101	Acer pseudo-sieboldianum	1.5	2.7	1.37	alive	51.5	177.7
0309	32	102	Acer pseudo-sieboldianum	1.1	2.7	0.26	alive	51.1	177.7
0309	33	106	Acer tegmentosum	0	3.2	1.4	alive	55	178.2
0309	33	107	Acer tegmentosum	0.3	1.6	0.56	alive	55.3	176.6
0309	33	108	Acer tegmentosum	0.2	1.6	0.85	alive	55.2	176.6
0309	33	109	Acer tegmentosum	0.5	1.8	0.75	alive	55.5	176.8
0309	33	110	Acer tegmentosum	0.5	1.6	0.74	alive	55.5	176.6
0309	33	111	Acer mono	0.7	3.1	0.8	alive	55.7	178.1
0309	33	112	Acer mono	0.7	3.1	0.8	alive	55.7	178.1
0309	33	113	Acer tegmentosum	0.7	1.9	0.85	alive	55.7	176.9
0309	33	114	Acer tegmentosum	1.1	3.6	0.26	alive	56.1	178.6
0309	33	115	Acer tegmentosum	0.7	3.9	0.33	alive	55.7	178.9
0309	33	116	Acer mono	0	5	0.84	alive	55	180
0309	33	117	Acer tegmentosum	2.9	4.1	0.44	alive	57.9	179.1
0309	33	119	Acer mono	4	2.1	0.2	alive	59	177.1
0309	33	120	Acer mono	2.8	2.9	0.93	alive	57.8	177.9
0309	33	122	Acer pseudo-sieboldianum	2.2	1.4	0.4	alive	57.2	176.4
0309	34	132	Acer mono	3	1.2	0.96	alive	58	171.2
0309	34	134	Acer pseudo-sieboldianum	2.4	2.6	0.9	alive	57.4	172.6
0309	34	135	Acer pseudo-sieboldianum	1.6	0.5	1.8	alive	56.6	170.5
0309	34	136	Acer pseudo-sieboldianum	1.1	0.5	1.03	alive	56.1	170.5
0309	34	137	Acer mono	0.7	2	0.96	alive	55.7	172
0309	34	138	Acer pseudo-sieboldianum	0.9	2.4	0.6	alive	55.9	172.4
0309	34	139	Acer pseudo-sieboldianum	0.2	2.8	0.31	alive	55.2	172.8
0309	34	140	Acer pseudo-sieboldianum	0.3	2.8	0.18	alive	55.3	172.8
0309	34	141	Acer pseudo-sieboldianum	0	2.5	1.05	alive	55	172.5
0309	34	142	Tilia amurensis	1.5	2.5	0.54	alive	56.5	172.5
0309	41	151	Acer pseudo-sieboldianum	4.8	4.4	0.74	alive	54.8	164.4
0309	41	152	Acer pseudo-sieboldianum	4.1	0.6	1.66	alive	54.1	160.6
0309	42	155	Acer pseudo-sieboldianum	1.4	2.7	1.98	alive	51.4	167.7
0309	42	156	Acer pseudo-sieboldianum	1.8	2.9	0.4	alive	51.8	167.9
0309	42	157	Carpinus cordata	2.8	3.3	1.83	alive	52.8	168.3
0309	42	158	Acer pseudo-sieboldianum	3.3	4.1	0.2	alive	53.3	169.1
0309	42	159	Acer pseudo-sieboldianum	3.5	4.1	0.2	alive	53.5	169.1
0309	42	160	Acer pseudo-sieboldianum	3.6	4.1	0.15	alive	53.6	169.1
0309	43	161	Acer pseudo-sieboldianum	0.5	2.8	1.01	alive	55.5	167.8
0309	43	162	Acer pseudo-sieboldianum	0.7	2.8	0.77	alive	55.7	167.8
0309	43	163	Acer mono	1.3	1.2	1.78	alive	56.3	166.2
0309	43	164	Acer mono	2.1	1.8	1.14	alive	57.1	166.8
0309	43	165	Acer pseudo-sieboldianum	2.7	0.8	1.9	alive	57.7	165.8
0309	43	166	Acer pseudo-sieboldianum	2.7	0.5	1.43	alive	57.7	165.5
0309	43	167	Acer pseudo-sieboldianum	1.4	4.3	0.61	alive	56.4	169.3
0309	44	168	Acer mono	3	1.9	1.05	alive	58	161.9
0309	44	169	Carpinus cordata	4	1	1.8	alive	59	161
0309	44	170	Acer mono	2.2	0.4	1.95	alive	57.2	160.4
0309	44	171	Acer pseudo-sieboldianum	0.7	0.8	0.33	alive	55.7	160.8
0310	11	1	Acer pseudo-sieboldianum	2.4	1	0.5	alive	42.4	181
0310	11	2	Acer pseudo-sieboldianum	2.6	1.2	1	alive	42.6	181.2
0310	11	3	Acer pseudo-sieboldianum	2.4	1.2	0.41	alive	42.4	181.2
0310	11	4	Acer pseudo-sieboldianum	1.8	1.3	0.31	alive	41.8	181.3
0310	11	5	Acer pseudo-sieboldianum	1	1.3	0.76	alive	41	181.3
0310	11	6	Acer pseudo-sieboldianum	0.9	2.5	0.7	alive	40.9	182.5
0310	11	7	Acer tegmentosum	4.5	2.6	0.57	alive	44.5	182.6
0310	11	8	Acer tegmentosum	4.5	2.7	0.58	alive	44.5	182.7
0310	11	9	Acer tegmentosum	4.3	2.7	0.42	alive	44.3	182.7
0310	11	10	Acer tegmentosum	4.3	2.8	0.47	alive	44.3	182.8
0310	11	11	Acer tegmentosum	4.3	3	0.46	alive	44.3	183
0310	11	12	Acer tegmentosum	4	3	0.4	alive	44	183
0310	11	13	Acer tegmentosum	3.7	3	0.4	alive	43.7	183
0310	11	14	Acer tegmentosum	4	3.2	0.56	alive	44	183.2
0310	11	15	Acer tegmentosum	4	3.5	0.25	alive	44	183.5
0310	11	16	Acer tegmentosum	0.9	3.5	0.3	alive	40.9	183.5
0310	11	17	Acer tegmentosum	1	3.6	0.32	alive	41	183.6
0310	11	18	Acer tegmentosum	2	3.6	0.53	alive	42	183.6
0310	11	19	Acer tegmentosum	2	3.5	0.4	alive	42	183.5
0310	11	20	Acer tegmentosum	2.2	3.5	0.35	alive	42.2	183.5
0310	11	21	Acer tegmentosum	2.4	3.3	0.28	alive	42.4	183.3
0310	11	22	Acer tegmentosum	2	3.8	0.55	alive	42	183.8
0310	11	23	Acer tegmentosum	1.6	3.9	0.18	alive	41.6	183.9
0310	11	24	Acer tegmentosum	1.2	3.9	0.66	alive	41.2	183.9
0310	11	25	Acer tegmentosum	2.1	3.9	0.45	alive	42.1	183.9
0310	11	26	Acer tegmentosum	2.3	3.9	0.52	alive	42.3	183.9
0310	11	27	Acer tegmentosum	1.8	4	0.5	alive	41.8	184
0310	11	28	Acer tegmentosum	2.2	4	0.36	alive	42.2	184
0310	11	29	Carpinus cordata	1.8	4	0.8	alive	41.8	184
0310	11	30	Carpinus cordata	1.7	4.1	0.36	alive	41.7	184.1
0310	11	31	Carpinus cordata	1.4	4.1	0.33	alive	41.4	184.1
0310	11	32	Carpinus cordata	1	4.1	0.53	alive	41	184.1
0310	11	33	Carpinus cordata	1.3	4.2	0.6	alive	41.3	184.2
0310	11	34	Sorbus alnifolia	0	5	0.8	alive	40	185
0310	12	35	Acer tegmentosum	1.7	0	1.04	alive	41.7	185
0310	12	36	Acer tegmentosum	1.2	0.2	0.37	alive	41.2	185.2
0310	12	37	Acer tegmentosum	1.4	0.3	0.7	alive	41.4	185.3
0310	12	38	Acer tegmentosum	1.1	0.3	0.4	alive	41.1	185.3
0310	12	39	Acer tegmentosum	1.2	1.4	0.24	alive	41.2	186.4
0310	12	40	Acer tegmentosum	1	1.4	0.22	alive	41	186.4
0310	12	41	Acer tegmentosum	1.6	1.5	0.3	alive	41.6	186.5
0310	12	42	Acer tegmentosum	1.5	1.6	0.34	alive	41.5	186.6
0310	12	43	Acer tegmentosum	1.7	1.5	0.1	alive	41.7	186.5
0310	12	45	Acer tegmentosum	0.4	2.5	0.5	alive	40.4	187.5
0310	12	47	Acer tegmentosum	1.3	4.2	1.6	alive	41.3	189.2
0310	13	58	Acer tegmentosum	4	1	0.46	alive	49	186
0310	13	59	Acer tegmentosum	4.5	1	0.33	alive	49.5	186
0310	13	60	Acer tegmentosum	4	0.8	0.54	alive	49	185.8
0310	13	62	Acer tegmentosum	4	0.3	0.4	alive	49	185.3
0310	13	63	Acer tegmentosum	3.5	0.6	0.5	alive	48.5	185.6
0310	13	64	Acer tegmentosum	2.5	0.7	0.33	alive	47.5	185.7
0310	13	65	Acer tegmentosum	1.8	1.2	0.2	alive	46.8	186.2
0310	13	66	Acer tegmentosum	2	0.9	0.54	alive	47	185.9
0310	13	67	Acer tegmentosum	0	1.5	0.35	alive	45	186.5
0310	13	68	Syringa reticulata	0	2	0.28	alive	45	187
0310	13	70	Acer tegmentosum	2.5	0.2	0.2	alive	47.5	185.2
0310	14	72	Acer tegmentosum	0.8	4.8	0.45	alive	45.8	184.8
0310	14	73	Carpinus cordata	0.8	4.5	0.4	alive	45.8	184.5
0310	14	74	Carpinus cordata	3	3.5	2	alive	48	183.5
0310	14	77	Sorbus alnifolia	1.5	2.5	0.72	alive	46.5	182.5
0310	14	78	Sorbus alnifolia	2	2.7	0.7	alive	47	182.7
0310	14	80	Acer tegmentosum	0.8	2.4	0.3	alive	45.8	182.4
0310	14	81	Acer tegmentosum	0.5	2.4	0.35	alive	45.5	182.4
0310	14	90	Acer tegmentosum	0.5	1.8	0.4	alive	45.5	181.8
0310	14	91	Carpinus cordata	1.3	0.6	2.3	alive	46.3	180.6
0310	14	92	Acer tegmentosum	0.4	0.8	0.45	alive	45.4	180.8
0310	14	93	Acer tegmentosum	0.8	0.8	0.2	alive	45.8	180.8
0310	14	94	Acer tegmentosum	1	0.5	0.26	alive	46	180.5
0310	14	95	Ulmus laciniata	0.2	0.7	0.71	alive	45.2	180.7
0310	21	101	Carpinus cordata	4	3.2	1.4	alive	44	193.2
0310	22	105	Carpinus cordata	1	0	0.58	alive	41	195
0310	22	107	Acer tegmentosum	1	1.6	0.43	alive	41	196.6
0310	22	108	Acer tegmentosum	1	1.8	1.4	alive	41	196.8
0310	23	110	Acer tegmentosum	0.5	0.2	0.27	alive	45.5	195.2
0310	23	133	Syringa reticulata	1	4.5	0.77	alive	46	199.5
0310	24	139	Acer tegmentosum	4.6	4.4	1.17	alive	49.6	194.4
0310	24	151	Sorbus alnifolia	4.8	1	0.65	alive	49.8	191
0310	32	183	Acer tegmentosum	2.7	0.3	0.56	alive	52.7	195.3
0310	32	184	Acer tegmentosum	2.7	0.8	0.74	alive	52.7	195.8
0310	32	185	Acer tegmentosum	2.1	1.2	0.68	alive	52.1	196.2
0310	32	194	Acer tegmentosum	1.5	2.2	0.43	alive	51.5	197.2
0310	32	202	Acer tegmentosum	2.2	1.3	0.92	alive	52.2	196.3
0310	33	218	Ulmus laciniata	3.8	1.7	1.6	alive	58.8	196.7
0310	33	226	Acer mono	2.5	4.5	1.92	alive	57.5	199.5
0310	33	227	Ulmus laciniata	2.7	4.5	2.23	alive	57.7	199.5
0310	34	240	Ulmus laciniata	3.6	3	1	alive	58.6	193
0310	34	244	Ulmus laciniata	3.8	1	0.63	alive	58.8	191
0310	34	252	Acer tegmentosum	0.3	0.8	0.5	alive	55.3	190.8
0310	34	253	Syringa reticulata	0	0.6	0.62	alive	55	190.6
0310	41	259	Tilia amurensis	2.5	1.3	0.5	alive	52.5	181.3
0310	41	264	Acer mono	3.3	1	0.3	alive	53.3	181
0310	41	270	Acer pseudo-sieboldianum	4.5	0.8	1.1	alive	54.5	180.8
0310	41	271	Acer mono	4.6	0.3	0.8	alive	54.6	180.3
0310	41	272	Acer pseudo-sieboldianum	4.4	2.4	0.88	alive	54.4	182.4
0310	41	273	Acer pseudo-sieboldianum	3.9	2.7	0.76	alive	53.9	182.7
0310	41	274	Tilia amurensis	3.3	2.4	1	alive	53.3	182.4
0310	41	275	Sorbus alnifolia	3.3	2	1.7	alive	53.3	182
0310	41	276	Acer pseudo-sieboldianum	3.3	1.9	0.6	alive	53.3	181.9
0310	41	277	Acer tegmentosum	3.3	1.9	0.33	alive	53.3	181.9
0310	41	278	Acer tegmentosum	3.3	1.6	0.48	alive	53.3	181.6
0310	41	279	Acer tegmentosum	3.1	1.4	0.4	alive	53.1	181.4
0310	41	285	Acer tegmentosum	3.3	1.7	0.3	alive	53.3	181.7
0310	41	286	Carpinus cordata	1.7	3	0.2	alive	51.7	183
0310	41	287	Acer tegmentosum	1.1	3.3	0.33	alive	51.1	183.3
0310	41	288	Acer tegmentosum	1.2	3.5	0.49	alive	51.2	183.5
0310	41	289	Acer tegmentosum	0.9	3.6	0.33	alive	50.9	183.6
0310	41	291	Acer tegmentosum	3.6	3.5	1.7	alive	53.6	183.5
0310	41	292	Acer tegmentosum	1.6	3.2	0.33	alive	51.6	183.2
0310	41	293	Acer tegmentosum	1.4	3.3	0.34	alive	51.4	183.3
0310	41	294	Acer tegmentosum	0.7	3.2	0.3	alive	50.7	183.2
0310	41	295	Acer tegmentosum	0.8	3.6	0.6	alive	50.8	183.6
0310	41	296	Acer tegmentosum	0.4	3.8	1.23	alive	50.4	183.8
0310	41	297	Acer tegmentosum	0	3.7	1.41	alive	50	183.7
0310	41	298	Acer tegmentosum	0.9	3.9	0.28	alive	50.9	183.9
0310	41	301	Sorbus alnifolia	4.3	4.5	1.3	alive	54.3	184.5
0310	41	302	Acer tegmentosum	3	4.5	1.3	alive	53	184.5
0310	41	303	Acer tegmentosum	2.6	4.5	1.1	alive	52.6	184.5
0310	41	304	Acer tegmentosum	2.4	4.5	1.65	alive	52.4	184.5
0310	41	305	Acer tegmentosum	2.5	4.4	1.3	alive	52.5	184.4
0310	41	306	Acer tegmentosum	2	4.3	1.57	alive	52	184.3
0310	41	307	Acer tegmentosum	2	5	1.1	alive	52	185
0310	42	314	Acer tegmentosum	3.6	0.2	0.39	alive	53.6	185.2
0310	42	315	Acer tegmentosum	3.6	0.4	0.49	alive	53.6	185.4
0310	42	316	Acer tegmentosum	3.3	0.9	1.54	alive	53.3	185.9
0310	42	317	Acer tegmentosum	3	0.9	1.52	alive	53	185.9
0310	42	318	Acer tegmentosum	3.4	1.6	0.65	alive	53.4	186.6
0310	42	319	Acer tegmentosum	3.9	1.6	1.03	alive	53.9	186.6
0310	42	321	Acer tegmentosum	3.6	3.2	2.1	alive	53.6	188.2
0310	42	322	Acer tegmentosum	4.8	3.2	0.83	alive	54.8	188.2
0310	42	327	Acer pseudo-sieboldianum	4.2	1.6	0.23	alive	54.2	186.6
0310	42	328	Acer tegmentosum	5	0.6	1.25	alive	55	185.6
0310	43	348	Tilia amurensis	3.5	2.6	1.6	alive	58.5	187.6
0310	43	361	Acer tegmentosum	0.8	2.8	1.41	alive	55.8	187.8
0310	43	383	Acer tegmentosum	0.5	2.8	1.3	alive	55.5	187.8
0310	43	391	Acer tegmentosum	4.7	0.4	0.42	alive	59.7	185.4
0310	44	394	Tilia amurensis	0.7	5	2	alive	55.7	185
0310	44	399	Carpinus cordata	0.4	2.4	1.25	alive	55.4	182.4
0310	44	400	Sorbus alnifolia	3.8	3	0.55	alive	58.8	183
0310	44	404	Acer mono	5	1.8	2.3	alive	60	181.8
0310	44	406	Carpinus cordata	2.8	0.6	1.5	alive	57.8	180.6
0310	44	411	Acer pseudo-sieboldianum	0.9	1.6	0.95	alive	55.9	181.6
0310	44	412	Acer pseudo-sieboldianum	0	2.3	1.25	alive	55	182.3
0401	11	5	Padus racemosa	2.1	0.9	0.5	alive	62.1	0.9
0401	11	9	Syringa reticulata	1	0.9	0.6	alive	61	0.9
0401	12	11	Acer mono	2.6	0.6	1.8	alive	62.6	5.6
0401	12	13	Acer mono	3.5	2.2	0.5	alive	63.5	7.2
0401	12	17	Acer mono	2.8	0.8	1.5	alive	62.8	5.8
0401	13	38	Acer tegmentosum	3.1	1.2	1.1	alive	68.1	6.2
0401	13	41	Acer tegmentosum	4.2	3.6	2.2	alive	69.2	8.6
0401	14	55	Acer mono	4.1	0	1.3	alive	69.1	0
0401	14	56	Padus racemosa	4.6	0	1.35	alive	69.6	0
0401	14	57	Padus racemosa	3.1	1.9	0.9	alive	68.1	1.9
0401	21	60	Carpinus cordata	0	1	0.9	alive	60	11
0401	22	97	Fraxinus rhynchophylla	4.4	1.9	0.23	alive	64.4	16.9
0401	23	115	Carpinus cordata	1.7	2.5	0.8	alive	66.7	17.5
0401	23	116	Acer triflorum	1.5	2.4	0.7	alive	66.5	17.4
0401	23	117	Acer mono	2.4	3.5	1.7	alive	67.4	18.5
0401	23	118	Acer mono	0.9	3	0.7	alive	65.9	18
0401	23	121	Acer mono	3.8	0	1.4	alive	68.8	15
0401	24	144	Acer mono	2.3	0.7	0.8	alive	67.3	10.7
0401	32	194	Acer mono	2.2	2.5	0.5	alive	72.2	17.5
0401	33	204	Acer mono	3.1	0.7	1.5	alive	78.1	15.7
0401	34	209	Acer mono	1.8	0.5	0.5	alive	76.8	10.5
0401	41	222	Ulmus laciniata	1.1	2.9	0.7	alive	71.1	2.9
0401	41	223	Acer mono	2.6	2.9	0.3	alive	72.6	2.9
0401	42	227	Acer mono	4.7	2.7	1.5	alive	74.7	7.7
0401	42	228	Acer mono	4.7	2.7	0.8	alive	74.7	7.7
0401	43	245	Acer mono	2.3	4.2	0.9	alive	77.3	9.2
0401	44	261	Ulmus laciniata	2.5	2.8	1.3	alive	77.5	2.8
0401	44	264	Ulmus laciniata	1.5	2.9	0.38	alive	76.5	2.9
0402	11	3	Acer tegmentosum	2.1	2.3	2.8	alive	62.1	22.3
0402	11	4	Acer tegmentosum	2.1	2.3	2	alive	62.1	22.3
0402	11	12	Acer mono	0	0.85	2	alive	60	20.85
0402	13	49	Syringa reticulata	1.5	1.5	0.5	alive	66.5	26.5
0402	21	65	Padus racemosa	0	3.2	1.4	alive	60	33.2
0402	24	84	Ulmus laciniata	3.9	2.9	1.88	alive	68.9	32.9
0402	34	123	Acer mono	2.6	2.1	2.3	alive	77.6	32.1
0402	34	124	Acer mono	2.5	2.7	1.9	alive	77.5	32.7
0402	34	130	Ulmus laciniata	1.8	0.4	1	alive	76.8	30.4
0402	34	131	Ulmus laciniata	1.8	0.4	0.8	alive	76.8	30.4
0402	41	133	Ulmus laciniata	0	3.8	1.1	alive	70	23.8
0402	41	145	Acer mono	5	1	2.1	alive	75	21
0402	42	154	Acer mono	1.8	3.08	0.7	alive	71.8	28.08
0402	43	184	Fraxinus rhynchophylla	3.9	0.9	1.2	alive	78.9	25.9
0402	44	190	Acer mono	1.9	2.9	1.1	alive	76.9	22.9
0403	14	54	Syringa reticulata	2.3	3.7	0.5	alive	67.3	43.7
0403	14	55	Syringa reticulata	2.6	1.7	0.54	alive	67.6	41.7
0403	21	59	Acer mono	4.38	1.93	1.6	alive	64.38	51.93
0403	21	65	Acer mono	3.1	2.2	1.4	alive	63.1	52.2
0403	24	86	Acer mono	3.4	2.9	1.15	alive	68.4	52.9
0403	24	92	Acer mono	3.5	1.2	0.8	alive	68.5	51.2
0403	24	100	Acer mono	0.6	2.7	1.6	alive	65.6	52.7
0403	24	101	Acer mono	2.64	0	1.33	alive	67.64	50
0403	24	103	Acer mono	0.9	4.4	0.7	alive	65.9	54.4
0403	24	105	Fraxinus rhynchophylla	2.7	5	0.5	alive	67.7	55
0403	33	151	Acer mono	1.6	1	0.5	alive	76.6	56
0403	34	164	Fraxinus rhynchophylla	3.1	5	1.7	alive	78.1	55
0403	34	167	Acer mono	4.74	2.7	0.72	alive	79.74	52.7
0404	13	27	Acer mono	2	3.4	1.8	alive	67	68.4
0404	23	134	Acer mono	2.5	2.5	1.5	alive	67.5	77.5
0404	23	135	Acer mono	2.6	2.2	1.9	alive	67.6	77.2
0404	23	136	Acer mono	2.7	2.9	1.6	alive	67.7	77.9
0404	24	142	Acer tegmentosum	3.1	2.4	2.4	alive	68.1	72.4
0404	24	143	Acer tegmentosum	3.1	2.4	1.6	alive	68.1	72.4
0404	24	144	Acer tegmentosum	3.1	2.4	1.8	alive	68.1	72.4
0404	24	145	Acer tegmentosum	3.1	2.4	1.3	alive	68.1	72.4
0404	24	146	Acer tegmentosum	3.1	2.4	1.3	alive	68.1	72.4
0404	24	152	Acer mono	1	4.5	2.6	alive	66	74.5
0404	34	182	Acer mono	0	4.2	1.8	alive	75	74.2
0404	42	210	Acer tegmentosum	3.6	2.9	1.4	alive	73.6	67.9
0404	42	223	Acer mono	0	1.2	1.67	alive	70	66.2
0404	44	245	Acer mono	2.9	3.5	1.7	alive	77.9	63.5
0405	12	28	Ulmus laciniata	4.4	3.5	0.55	alive	64.4	88.5
0405	12	34	Syringa reticulata	2.4	4.5	0.8	alive	62.4	89.5
0405	12	35	Syringa reticulata	0.6	4.6	1.6	alive	60.6	89.6
0405	12	36	Syringa reticulata	0.6	4.6	0.9	alive	60.6	89.6
0405	13	50	Ulmus laciniata	3.7	2.3	0.6	alive	68.7	87.3
0405	13	51	Ulmus laciniata	4.5	2.4	0.9	alive	69.5	87.4
0405	13	53	Syringa reticulata	4	4.6	0.52	alive	69	89.6
0405	14	60	Acer mono	1.52	3.8	2.1	alive	66.52	83.8
0405	21	75	Syringa reticulata	1.5	4.3	1.15	alive	61.5	94.3
0405	21	81	Ulmus laciniata	4.2	3.2	0.75	alive	64.2	93.2
0405	21	82	Ulmus laciniata	4.2	3.2	0.42	alive	64.2	93.2
0405	22	94	Acer mono	1.1	3.48	0.8	alive	61.1	98.48
0405	22	95	Syringa reticulata	1	4.2	1.1	alive	61	99.2
0405	22	102	Syringa reticulata	4.4	2.4	1	alive	64.4	97.4
0405	23	104	Acer mono	1.6	2.3	0.96	alive	66.6	97.3
0405	23	107	Acer pseudo-sieboldianum	3.2	4.2	1.5	alive	68.2	99.2
0405	23	110	Acer tegmentosum	3.3	3.5	1.1	alive	68.3	98.5
0405	23	115	Acer mono	3.1	0.68	1.8	alive	68.1	95.68
0405	24	120	Padus racemosa	4.4	3.3	1.2	alive	69.4	93.3
0405	24	121	Padus racemosa	4.4	3.3	0.92	alive	69.4	93.3
0405	24	122	Ulmus laciniata	2.5	4	0.75	alive	67.5	94
0405	24	123	Ulmus laciniata	2.4	3.8	1.2	alive	67.4	93.8
0405	24	124	Ulmus laciniata	1.2	2.4	1.7	alive	66.2	92.4
0405	24	127	Syringa reticulata	1	1.6	1.4	alive	66	91.6
0405	24	140	Syringa reticulata	2.2	0	1.6	alive	67.2	90
0405	24	141	Ulmus laciniata	2.9	1.3	0.6	alive	67.9	91.3
0405	31	144	Syringa reticulata	0.9	2	0.8	alive	70.9	92
0405	31	153	Acer mono	3.1	2.2	0.54	alive	73.1	92.2
0405	32	161	Padus racemosa	3.4	0.8	1.6	alive	73.4	95.8
0405	32	163	Padus racemosa	4.62	0.6	0.8	alive	74.62	95.6
0405	33	165	Padus racemosa	0	0	1	alive	75	95
0405	33	182	Padus racemosa	3.8	2.8	0.7	alive	78.8	97.8
0405	33	183	Padus racemosa	3.8	2.8	0.5	alive	78.8	97.8
0405	42	216	Acer tegmentosum	0	1.9	2.25	alive	70	86.9
0405	42	219	Ulmus laciniata	0.62	4.2	1.2	alive	70.62	89.2
0406	11	1	Syringa reticulata	0.9	5	1.4	alive	60.9	105
0406	11	2	Syringa reticulata	0.9	5	1.1	alive	60.9	105
0406	11	27	Acer tegmentosum	5	4.3	2.1	alive	65	104.3
0406	12	30	Acer tegmentosum	4.1	1.7	1.6	alive	64.1	106.7
0406	12	31	Acer tegmentosum	4.1	1.7	1.3	alive	64.1	106.7
0406	12	32	Acer tegmentosum	4.1	1.7	1.2	alive	64.1	106.7
0406	14	41	Acer tegmentosum	0	4.4	1.4	alive	65	104.4
0406	24	80	Padus racemosa	4.1	2.3	1.5	alive	69.1	112.3
0406	24	81	Padus racemosa	4.1	2.3	0.9	alive	69.1	112.3
0406	24	82	Padus racemosa	5	2.5	1.1	alive	70	112.5
0406	24	85	Padus racemosa	3.9	1.1	1.7	alive	68.9	111.1
0406	24	86	Acer tegmentosum	3.9	1.1	0.5	alive	68.9	111.1
0406	24	88	Padus racemosa	4.4	0	1	alive	69.4	110
0406	31	102	Acer triflorum	2.1	3.2	0.8	alive	72.1	113.2
0406	31	103	Padus racemosa	2.6	2.53	1.26	alive	72.6	112.53
0406	31	104	Padus racemosa	3	3.96	0.5	alive	73	113.96
0406	31	105	Padus racemosa	3	3.96	0.33	alive	73	113.96
0406	32	107	Syringa reticulata	0	4.3	1.2	alive	70	119.3
0406	32	108	Syringa reticulata	0	4.3	1.2	alive	70	119.3
0406	33	118	Padus racemosa	1.15	0.8	1.2	alive	76.15	115.8
0406	33	124	Acer mono	2.1	2.7	0.6	alive	77.1	117.7
0406	33	126	Syringa reticulata	5	1.3	0.6	alive	80	116.3
0406	33	129	Acer mono	2.1	4.7	0.9	alive	77.1	119.7
0406	33	132	Acer mono	0.36	4.7	1.7	alive	75.36	119.7
0406	33	135	Padus racemosa	2.8	1.5	0.32	alive	77.8	116.5
0406	33	136	Padus racemosa	2.2	0.5	0.5	alive	77.2	115.5
0406	34	138	Syringa reticulata	1.7	5	1.2	alive	76.7	115
0406	34	139	Ulmus laciniata	0.7	5	0.9	alive	75.7	115
0406	34	140	Padus racemosa	0.7	4.28	1.7	alive	75.7	114.28
0406	34	141	Padus racemosa	0	1.2	0.5	alive	75	111.2
0406	34	144	Padus racemosa	1.7	2.1	0.7	alive	76.7	112.1
0406	41	156	Acer mono	3.1	0.32	0.8	alive	73.1	100.32
0406	41	164	Syringa reticulata	1.2	4	1.7	alive	71.2	104
0406	42	168	Padus racemosa	1	0.8	0.65	alive	71	105.8
0406	42	172	Syringa reticulata	2.5	4	0.75	alive	72.5	109
0406	42	179	Syringa reticulata	5	1.2	1.1	alive	75	106.2
0406	42	180	Syringa reticulata	5	1.52	0.72	alive	75	106.52
0406	43	183	Ulmus laciniata	1.7	1.2	0.5	alive	76.7	106.2
0406	43	188	Syringa reticulata	3.1	0.6	1.3	alive	78.1	105.6
0406	43	194	Ulmus laciniata	3	4	0.83	alive	78	109
0407	11	6	Syringa reticulata	1.8	0.33	0.76	alive	61.8	120.33
0407	11	14	Acer mono	3.2	4.6	0.6	alive	63.2	124.6
0407	12	16	Acer mono	1.9	2.4	0.9	alive	61.9	127.4
0407	13	23	Acer mono	0.52	4.3	1.7	alive	65.52	129.3
0407	13	28	Padus racemosa	3.6	1.6	0.55	alive	68.6	126.6
0407	13	29	Padus racemosa	3.1	1.5	0.4	alive	68.1	126.5
0407	13	30	Padus racemosa	3.5	1.3	0.8	alive	68.5	126.3
0407	13	31	Padus racemosa	3.6	0.9	0.5	alive	68.6	125.9
0407	13	32	Padus racemosa	3	0.9	0.8	alive	68	125.9
0407	13	33	Padus racemosa	3	0.9	1	alive	68	125.9
0407	14	40	Fraxinus rhynchophylla	3.97	4.6	0.9	alive	68.97	124.6
0407	14	42	Acer mono	1.7	2.7	1	alive	66.7	122.7
0407	14	45	Syringa reticulata	2.6	1.4	0.8	alive	67.6	121.4
0407	14	46	Syringa reticulata	2.6	1.4	0.82	alive	67.6	121.4
0407	14	47	Syringa reticulata	2.6	1.4	0.75	alive	67.6	121.4
0407	21	48	Acer triflorum	1.6	0	2.2	alive	61.6	130
0407	22	67	Acer mono	1	1.6	1	alive	61	136.6
0407	23	72	Acer mono	3.54	1.9	2	alive	68.54	136.9
0407	23	73	Acer mono	2.64	1.65	0.8	alive	67.64	136.65
0407	23	74	Acer triflorum	2.53	1.04	1	alive	67.53	136.04
0407	23	75	Acer triflorum	3.1	0.72	1.2	alive	68.1	135.72
0407	23	76	Acer triflorum	3	2.7	1.3	alive	68	137.7
0407	23	77	Acer mono	1.9	3.64	1.73	alive	66.9	138.64
0407	23	79	Tilia amurensis	4.2	2.5	1.6	alive	69.2	137.5
0407	23	80	Tilia amurensis	4.2	2.5	0.7	alive	69.2	137.5
0407	23	81	Acer mono	2.2	0	1	alive	67.2	135
0407	24	84	Acer mono	1.4	3.1	1.9	alive	66.4	133.1
0407	24	87	Acer mono	0.8	1.4	1.1	alive	65.8	131.4
0407	24	92	Acer mono	2.5	1.2	0.6	alive	67.5	131.2
0407	31	95	Acer mono	0	2.3	0.8	alive	70	132.3
0407	31	99	Padus racemosa	2.8	0	0.5	alive	72.8	130
0407	31	105	Padus racemosa	4.6	1.2	0.4	alive	74.6	131.2
0407	31	114	Padus racemosa	3.14	1.6	0.54	alive	73.14	131.6
0407	31	121	Padus racemosa	1.9	3.2	2.2	alive	71.9	133.2
0407	31	122	Acer mono	3.3	1.8	1.45	alive	73.3	131.8
0407	31	123	Padus racemosa	2.9	2.7	0.6	alive	72.9	132.7
0407	31	124	Padus racemosa	1.8	3.1	0.5	alive	71.8	133.1
0407	31	127	Tilia amurensis	0.86	2.3	1.12	alive	70.86	132.3
0407	32	128	Acer mono	2	2.5	0.6	alive	72	137.5
0407	32	129	Tilia amurensis	2	2.5	0.8	alive	72	137.5
0407	32	130	Tilia amurensis	2	2.5	0.84	alive	72	137.5
0407	32	131	Acer mono	2	2.5	1.7	alive	72	137.5
0407	32	132	Acer mono	0.6	2.5	1.8	alive	70.6	137.5
0407	32	133	Acer mono	1	3.9	2	alive	71	138.9
0407	32	134	Acer mono	2.5	1.7	1.8	alive	72.5	136.7
0407	32	135	Acer mono	2.5	1.7	1.2	alive	72.5	136.7
0407	33	137	Acer mono	2.3	4	1.8	alive	77.3	139
0407	33	138	Tilia amurensis	1.3	2.7	1	alive	76.3	137.7
0407	33	139	Syringa reticulata	2.25	3.8	1.2	alive	77.25	138.8
0407	33	140	Acer mono	0.72	1.45	2.65	alive	75.72	136.45
0407	33	142	Acer mono	0	2.3	0.7	alive	75	137.3
0407	33	144	Acer mono	2.1	0.7	0.6	alive	77.1	135.7
0407	33	147	Acer mono	4	1.7	1.9	alive	79	136.7
0407	33	149	Tilia amurensis	4.34	1.2	1.73	alive	79.34	136.2
0407	33	150	Tilia amurensis	4.34	1.2	2	alive	79.34	136.2
0407	33	152	Syringa reticulata	5	0	1	alive	80	135
0407	34	154	Acer mono	2.3	2.5	0.8	alive	77.3	132.5
0407	34	155	Acer mono	2.9	2	1.45	alive	77.9	132
0407	34	156	Syringa reticulata	2.9	2	0.85	alive	77.9	132
0407	34	159	Acer mono	0.3	0.7	0.7	alive	75.3	130.7
0407	34	162	Acer mono	2.5	1.1	0.6	alive	77.5	131.1
0407	41	164	Syringa reticulata	3.7	3.74	1.7	alive	73.7	123.74
0407	41	165	Syringa reticulata	3.7	3.74	1.1	alive	73.7	123.74
0407	41	167	Padus racemosa	1.9	3.9	1	alive	71.9	123.9
0407	42	171	Padus racemosa	1.1	3.1	0.7	alive	71.1	128.1
0407	42	172	Padus racemosa	2.3	3.07	1.4	alive	72.3	128.07
0407	43	179	Acer mono	2.4	3.9	1.2	alive	77.4	128.9
0407	44	187	Syringa reticulata	4	3.54	0.8	alive	79	123.54
0407	44	188	Acer mono	1.7	1.3	1.7	alive	76.7	121.3
0408	11	1	Acer mono	0.3	2.4	1.6	alive	60.3	142.4
0408	11	17	Acer mono	3.7	1.7	1.48	alive	63.7	141.7
0408	12	27	Acer triflorum	4.68	3.08	0.7	alive	64.68	148.08
0408	12	28	Acer mono	3.1	4.5	1.3	alive	63.1	149.5
0408	12	29	Acer mono	2.9	4.5	0.25	alive	62.9	149.5
0408	12	30	Acer pseudo-sieboldianum	0.92	2.84	1	alive	60.92	147.84
0408	13	32	Acer mono	2.74	2.2	1.8	alive	67.74	147.2
0408	13	33	Acer mono	2.74	1.5	1.5	alive	67.74	146.5
0408	13	34	Acer mono	2.74	1.5	1.58	alive	67.74	146.5
0408	13	35	Acer mono	1.35	4	1.34	alive	66.35	149
0408	13	36	Acer mono	2	5	0.94	alive	67	150
0408	13	37	Acer mono	3.3	4.1	1.55	alive	68.3	149.1
0408	13	38	Acer pseudo-sieboldianum	3	1.98	1.4	alive	68	146.98
0408	13	39	Acer mono	3.9	3	1.8	alive	68.9	148
0408	13	40	Acer mono	4.6	3.18	1.3	alive	69.6	148.18
0408	13	41	Acer mono	5	2.9	0.9	alive	70	147.9
0408	13	42	Acer mono	3.94	5	1	alive	68.94	150
0408	13	43	Tilia amurensis	1.7	2.5	1.1	alive	66.7	147.5
0408	13	44	Tilia amurensis	1.7	2.5	1.3	alive	66.7	147.5
0408	13	45	Acer pseudo-sieboldianum	2.8	1.7	0.9	alive	67.8	146.7
0408	13	47	Acer pseudo-sieboldianum	3.8	1.82	0.92	alive	68.8	146.82
0408	14	50	Acer mono	1.8	1.8	2.14	alive	66.8	141.8
0408	14	51	Acer triflorum	2.5	0.3	1.32	alive	67.5	140.3
0408	14	52	Acer mono	2.8	1.5	1.8	alive	67.8	141.5
0408	14	58	Acer triflorum	2	1.5	1.9	alive	67	141.5
0408	14	59	Acer triflorum	1.02	2.3	0.9	alive	66.02	142.3
0408	14	60	Acer triflorum	0.32	1.8	0.7	alive	65.32	141.8
0408	21	63	Acer mono	2.2	0.7	1.2	alive	62.2	150.7
0408	21	72	Acer mono	2	5	0.9	alive	62	155
0408	21	73	Acer mono	1.3	5	1.6	alive	61.3	155
0408	21	74	Acer pseudo-sieboldianum	0.35	3.4	2	alive	60.35	153.4
0408	21	75	Acer mono	2.8	2.6	0.85	alive	62.8	152.6
0408	22	79	Carpinus cordata	1.62	2.7	1.7	alive	61.62	157.7
0408	22	80	Carpinus cordata	1.5	3.5	0.3	alive	61.5	158.5
0408	22	81	Acer mono	0	5	0.25	alive	60	160
0408	22	82	Acer pseudo-sieboldianum	1.8	4.36	1.7	alive	61.8	159.36
0408	22	83	Acer mono	2.6	3.5	1.63	alive	62.6	158.5
0408	22	84	Acer mono	2.6	3.5	0.8	alive	62.6	158.5
0408	22	85	Tilia amurensis	2.8	3.8	1	alive	62.8	158.8
0408	22	86	Acer pseudo-sieboldianum	3.64	2.64	1.06	alive	63.64	157.64
0408	22	87	Tilia amurensis	5	3.3	1.55	alive	65	158.3
0408	22	88	Tilia amurensis	2.65	1.7	1.33	alive	62.65	156.7
0408	23	90	Acer mono	1.2	1	2.1	alive	66.2	156
0408	23	91	Acer pseudo-sieboldianum	2	0.7	1.3	alive	67	155.7
0408	23	92	Acer pseudo-sieboldianum	2	1.32	1.45	alive	67	156.32
0408	23	93	Acer mono	1.9	1.2	1.6	alive	66.9	156.2
0408	23	94	Acer mono	3.2	1.4	1.78	alive	68.2	156.4
0408	23	95	Carpinus cordata	4.4	1.6	2	alive	69.4	156.6
0408	23	96	Acer mono	3.9	3.2	1	alive	68.9	158.2
0408	23	97	Acer pseudo-sieboldianum	2.56	3.9	1.57	alive	67.56	158.9
0408	23	98	Acer mono	0.54	4.66	1.56	alive	65.54	159.66
0408	23	99	Acer pseudo-sieboldianum	0	5	1.2	alive	65	160
0408	23	100	Acer pseudo-sieboldianum	2.1	0.93	1.5	alive	67.1	155.93
0408	23	101	Acer pseudo-sieboldianum	2.1	0.93	1.52	alive	67.1	155.93
0408	24	105	Acer pseudo-sieboldianum	1.5	3.2	1.35	alive	66.5	153.2
0408	24	106	Acer mono	3.06	3.1	1.5	alive	68.06	153.1
0408	24	110	Acer mono	2.8	2	1.36	alive	67.8	152
0408	24	111	Acer pseudo-sieboldianum	3.2	3.25	1.5	alive	68.2	153.25
0408	24	112	Acer mono	3.1	3.5	1.34	alive	68.1	153.5
0408	24	113	Acer mono	5	3.57	0.6	alive	70	153.57
0408	24	114	Acer mono	3.6	1.53	1.2	alive	68.6	151.53
0408	24	115	Acer mono	5	1.26	2.7	alive	70	151.26
0408	24	116	Acer mono	1.4	1.02	1	alive	66.4	151.02
0408	24	117	Acer pseudo-sieboldianum	0.4	1.7	1.43	alive	65.4	151.7
0408	24	118	Acer mono	2.2	2.7	0.3	alive	67.2	152.7
0408	24	119	Tilia amurensis	3.34	1.92	1.12	alive	68.34	151.92
0408	31	120	Tilia amurensis	0	2.7	1.92	alive	70	152.7
0408	31	121	Tilia amurensis	0	2.7	2.06	alive	70	152.7
0408	31	124	Acer mono	3.9	1.9	0.5	alive	73.9	151.9
0408	31	126	Acer mono	5	1	2.07	alive	75	151
0408	31	127	Tilia amurensis	3.2	3.7	0.6	alive	73.2	153.7
0408	31	128	Acer pseudo-sieboldianum	2.5	5	2	alive	72.5	155
0408	32	132	Acer pseudo-sieboldianum	0.82	1.2	1.48	alive	70.82	156.2
0408	32	133	Acer mono	1.6	2.3	0.56	alive	71.6	157.3
0408	32	134	Acer mono	0.74	2.3	1.48	alive	70.74	157.3
0408	32	137	Carpinus cordata	0	5	1.3	alive	70	160
0408	32	139	Acer mono	1.8	5	1.65	alive	71.8	160
0408	32	140	Acer mono	2	3.35	1.3	alive	72	158.35
0408	32	144	Acer mono	2.5	3.28	1.43	alive	72.5	158.28
0408	32	145	Acer mono	2.5	4.4	2.12	alive	72.5	159.4
0408	32	146	Acer mono	2.7	4.7	0.9	alive	72.7	159.7
0408	32	147	Acer mono	2.8	5	0.7	alive	72.8	160
0408	32	157	Acer mono	2.9	2.2	1.5	alive	72.9	157.2
0408	32	158	Acer mono	2.5	2.86	1.7	alive	72.5	157.86
0408	32	160	Acer mono	3.4	2.5	0.8	alive	73.4	157.5
0408	32	163	Acer mono	4.6	1.7	0.4	alive	74.6	156.7
0408	32	168	Acer mono	3.4	0.62	0.3	alive	73.4	155.62
0408	33	170	Syringa reticulata	1.8	0	1.2	alive	76.8	155
0408	33	171	Syringa reticulata	1.25	0.7	1.05	alive	76.25	155.7
0408	33	174	Acer mono	0.65	2.2	0.8	alive	75.65	157.2
0408	33	178	Tilia amurensis	2.4	3.2	0.7	alive	77.4	158.2
0408	33	181	Acer tegmentosum	3.97	5	2.2	alive	78.97	160
0408	33	182	Acer tegmentosum	4.3	3.6	1.6	alive	79.3	158.6
0408	33	183	Padus racemosa	3.4	0.7	0.6	alive	78.4	155.7
0408	33	185	Acer mono	3.1	0.4	1.5	alive	78.1	155.4
0408	34	186	Acer mono	3.8	4.4	1.75	alive	78.8	154.4
0408	34	187	Acer pseudo-sieboldianum	3.3	3.78	1.32	alive	78.3	153.78
0408	34	188	Syringa reticulata	4.28	3.5	1.5	alive	79.28	153.5
0408	34	189	Acer mono	3.2	3.3	1.6	alive	78.2	153.3
0408	34	190	Acer pseudo-sieboldianum	3.1	2.8	0.7	alive	78.1	152.8
0408	34	192	Acer pseudo-sieboldianum	2.2	2.5	2	alive	77.2	152.5
0408	34	195	Acer pseudo-sieboldianum	2.9	1.6	2.1	alive	77.9	151.6
0408	41	199	Acer pseudo-sieboldianum	4.1	5	1.2	alive	74.1	145
0408	41	200	Acer pseudo-sieboldianum	5	5	1.4	alive	75	145
0408	41	201	Ulmus laciniata	5	5	1	alive	75	145
0408	41	203	Ulmus laciniata	5	2.6	0.6	alive	75	142.6
0408	42	204	Tilia amurensis	3.2	1.7	1.8	alive	73.2	146.7
0408	42	205	Acer pseudo-sieboldianum	3.7	2.1	0.9	alive	73.7	147.1
0408	42	206	Acer pseudo-sieboldianum	3.2	2.7	1.5	alive	73.2	147.7
0408	42	208	Acer mono	1.2	3.4	2.1	alive	71.2	148.4
0408	42	209	Acer pseudo-sieboldianum	1.04	2.75	1	alive	71.04	147.75
0408	43	214	Acer mono	1.22	3	1	alive	76.22	148
0408	43	215	Acer mono	2.3	3.3	0.4	alive	77.3	148.3
0408	43	216	Acer mono	2.3	5	1.9	alive	77.3	150
0408	43	217	Acer mono	2.7	1.4	0.8	alive	77.7	146.4
0408	43	223	Padus racemosa	2.4	2	0.8	alive	77.4	147
0408	43	226	Acer mono	2.4	2.3	1.1	alive	77.4	147.3
0408	43	227	Acer pseudo-sieboldianum	2.4	2.1	0.9	alive	77.4	147.1
0408	43	228	Acer mono	2.5	1.5	0.5	alive	77.5	146.5
0408	43	230	Acer pseudo-sieboldianum	1	2.6	0.8	alive	76	147.6
0408	43	232	Acer mono	2.9	1.9	1.45	alive	77.9	146.9
0408	43	233	Acer mono	2.9	1.9	0.5	alive	77.9	146.9
0408	43	234	Acer pseudo-sieboldianum	3	2	2.03	alive	78	147
0408	43	236	Acer pseudo-sieboldianum	3.9	1.3	1.4	alive	78.9	146.3
0408	43	237	Acer pseudo-sieboldianum	4.1	0	1.5	alive	79.1	145
0408	44	238	Acer pseudo-sieboldianum	3.7	3.7	1.8	alive	78.7	143.7
0408	44	239	Acer pseudo-sieboldianum	4.6	2.9	0.8	alive	79.6	142.9
0408	44	240	Acer mono	3.4	2.88	1.32	alive	78.4	142.88
0408	44	246	Tilia amurensis	1.1	4.5	0.9	alive	76.1	144.5
0408	44	247	Acer pseudo-sieboldianum	0	5	1.3	alive	75	145
0408	44	248	Ulmus laciniata	0	2.2	0.7	alive	75	142.2
0408	44	252	Tilia amurensis	1.94	2.8	2.1	alive	76.94	142.8
0408	44	253	Tilia amurensis	1.94	2.8	1.67	alive	76.94	142.8
0408	44	256	Tilia amurensis	5	3.3	0.6	alive	80	143.3
0409	11	1	Acer tegmentosum	2.7	3.3	0.8	alive	62.7	163.3
0409	11	2	Acer tegmentosum	3.5	4	0.42	alive	63.5	164
0409	11	3	Acer tegmentosum	3.5	4	0.23	alive	63.5	164
0409	11	4	Acer tegmentosum	4.5	4	0.7	alive	64.5	164
0409	11	5	Acer tegmentosum	4.5	4	0.4	alive	64.5	164
0409	11	6	Acer pseudo-sieboldianum	5	3.6	1.4	alive	65	163.6
0409	11	7	Acer mono	5	3.6	1.4	alive	65	163.6
0409	11	8	Acer pseudo-sieboldianum	5	3.6	0.8	alive	65	163.6
0409	11	9	Tilia amurensis	5	2.6	1.73	alive	65	162.6
0409	11	10	Acer mono	3.48	1.8	1.7	alive	63.48	161.8
0409	11	11	Acer pseudo-sieboldianum	2.9	1.6	0.8	alive	62.9	161.6
0409	11	12	Acer mono	3.3	2.8	0.7	alive	63.3	162.8
0409	12	13	Acer pseudo-sieboldianum	1	3.3	1.24	alive	61	168.3
0409	12	17	Acer mono	3.2	4.3	1.82	alive	63.2	169.3
0409	12	21	Acer mono	4.18	2.7	1.6	alive	64.18	167.7
0409	12	30	Acer tegmentosum	4.68	3	1.6	alive	64.68	168
0409	12	31	Acer mono	3.9	2.8	1.87	alive	63.9	167.8
0409	12	32	Acer mono	4.6	3.5	2.5	alive	64.6	168.5
0409	12	33	Carpinus cordata	5	2.5	1.37	alive	65	167.5
0409	12	34	Acer mono	3.58	0	1.6	alive	63.58	165
0409	12	35	Acer mono	2	1.32	1.2	alive	62	166.32
0409	12	36	Acer mono	3.5	0.9	0.4	alive	63.5	165.9
0409	12	37	Acer mono	3.8	0.8	0.4	alive	63.8	165.8
0409	12	38	Acer pseudo-sieboldianum	3.2	1.02	1.2	alive	63.2	166.02
0409	12	39	Fraxinus rhynchophylla	3	0	0.24	alive	63	165
0409	12	41	Acer mono	0.9	3.1	0.2	alive	60.9	168.1
0409	12	42	Acer mono	0.9	3.1	0.2	alive	60.9	168.1
0409	12	45	Acer tegmentosum	1.5	2.8	0.44	alive	61.5	167.8
0409	13	49	Tilia amurensis	1.9	1.1	1.2	alive	66.9	166.1
0409	13	51	Acer tegmentosum	2.4	2.3	1	alive	67.4	167.3
0409	13	52	Acer tegmentosum	2.4	2.3	1.1	alive	67.4	167.3
0409	13	53	Acer tegmentosum	2.4	2.3	1.45	alive	67.4	167.3
0409	13	60	Acer tegmentosum	0	3.3	1.1	alive	65	168.3
0409	13	63	Acer tegmentosum	0.3	3.44	0.6	alive	65.3	168.44
0409	13	83	Acer mono	3.18	2.15	1.4	alive	68.18	167.15
0409	13	101	Tilia amurensis	2.5	1.1	1.1	alive	67.5	166.1
0409	14	103	Acer tegmentosum	4.2	2	1.5	alive	69.2	162
0409	14	104	Acer tegmentosum	4	1.1	1.7	alive	69	161.1
0409	14	105	Acer tegmentosum	4	1.1	0.7	alive	69	161.1
0409	14	106	Acer tegmentosum	4	1.1	1.9	alive	69	161.1
0409	14	107	Acer tegmentosum	4	1.1	1.3	alive	69	161.1
0409	14	108	Acer tegmentosum	4	1.1	1.1	alive	69	161.1
0409	14	109	Acer tegmentosum	4	1.1	1.1	alive	69	161.1
0409	14	110	Acer mono	3.04	0.4	1.1	alive	68.04	160.4
0409	14	111	Carpinus cordata	2.7	0.22	0.42	alive	67.7	160.22
0409	14	112	Acer mono	3.5	0.7	1.2	alive	68.5	160.7
0409	14	113	Acer mono	2.42	0.6	2.36	alive	67.42	160.6
0409	14	114	Acer pseudo-sieboldianum	1.1	1.4	1	alive	66.1	161.4
0409	14	116	Acer mono	0.7	2.3	1.6	alive	65.7	162.3
0409	14	117	Carpinus cordata	0.4	2.7	1.2	alive	65.4	162.7
0409	14	119	Acer mono	2.3	1.8	1.3	alive	67.3	161.8
0409	14	124	Acer tegmentosum	3.3	2.9	2.3	alive	68.3	162.9
0409	14	125	Acer tegmentosum	2.8	2.6	0.65	alive	67.8	162.6
0409	14	128	Acer tegmentosum	3.4	2	0.4	alive	68.4	162
0409	14	130	Acer tegmentosum	2.5	2.5	0.4	alive	67.5	162.5
0409	14	131	Acer tegmentosum	2.3	2.5	0.6	alive	67.3	162.5
0409	14	132	Acer tegmentosum	3.5	1.5	0.7	alive	68.5	161.5
0409	14	133	Acer mono	3.2	2.6	0.6	alive	68.2	162.6
0409	21	135	Acer triflorum	0.7	3.65	1	alive	60.7	173.65
0409	21	136	Acer mono	1	2.3	0.22	alive	61	172.3
0409	21	137	Acer mono	0.6	2.6	0.22	alive	60.6	172.6
0409	21	138	Tilia amurensis	1.2	1.7	1.4	alive	61.2	171.7
0409	21	139	Tilia amurensis	1.2	1.7	1.1	alive	61.2	171.7
0409	21	140	Tilia amurensis	1.2	1.7	0.7	alive	61.2	171.7
0409	21	141	Tilia amurensis	3.1	1.3	0.82	alive	63.1	171.3
0409	21	144	Acer tegmentosum	3.9	3.6	1.3	alive	63.9	173.6
0409	21	145	Acer tegmentosum	3.9	3.6	1.72	alive	63.9	173.6
0409	21	146	Acer tegmentosum	3.9	3.16	1.5	alive	63.9	173.16
0409	21	147	Tilia amurensis	0.8	3.7	1.2	alive	60.8	173.7
0409	21	148	Acer mono	4.2	2.8	0.3	alive	64.2	172.8
0409	21	152	Acer mono	4.08	1	3.02	alive	64.08	171
0409	22	153	Acer pseudo-sieboldianum	1	1.4	0.84	alive	61	176.4
0409	22	154	Tilia amurensis	1.2	3.45	1.4	alive	61.2	178.45
0409	22	155	Acer mono	1.5	3	1.42	alive	61.5	178
0409	22	156	Acer mono	2.9	3	2.16	alive	62.9	178
0409	22	161	Acer tegmentosum	2.4	2.1	0.55	alive	62.4	177.1
0409	22	162	Acer mono	2.4	2.1	0.96	alive	62.4	177.1
0409	22	166	Acer pseudo-sieboldianum	4.6	4.4	0.8	alive	64.6	179.4
0409	22	167	Tilia amurensis	3.2	3.5	1.52	alive	63.2	178.5
0409	22	168	Tilia amurensis	3.2	3.5	1.5	alive	63.2	178.5
0409	22	171	Acer tegmentosum	1	4	0.5	alive	61	179
0409	23	172	Acer tegmentosum	1.3	0.4	0.9	alive	66.3	175.4
0409	23	173	Acer tegmentosum	1.3	0.4	1.1	alive	66.3	175.4
0409	23	174	Acer tegmentosum	1.3	0.4	0.8	alive	66.3	175.4
0409	23	175	Acer tegmentosum	1.3	0.4	1.2	alive	66.3	175.4
0409	23	176	Acer tegmentosum	1.3	0.4	0.9	alive	66.3	175.4
0409	23	177	Acer tegmentosum	0.4	1.6	0.84	alive	65.4	176.6
0409	23	178	Acer tegmentosum	0.4	1.6	0.9	alive	65.4	176.6
0409	23	179	Syringa reticulata	2.9	0.6	0.55	alive	67.9	175.6
0409	23	180	Ulmus laciniata	3.2	0.42	0.5	alive	68.2	175.42
0409	23	181	Acer mono	4.2	0	1.1	alive	69.2	175
0409	23	182	Acer mono	3.5	0.85	1.15	alive	68.5	175.85
0409	23	187	Acer tegmentosum	1.06	3	0.2	alive	66.06	178
0409	23	188	Acer tegmentosum	0.7	2.5	0.26	alive	65.7	177.5
0409	23	189	Acer mono	0	2.6	2	alive	65	177.6
0409	23	190	Acer tegmentosum	0.8	3.45	0.4	alive	65.8	178.45
0409	23	192	Acer tegmentosum	0.7	4.4	0.5	alive	65.7	179.4
0409	23	193	Acer tegmentosum	0.3	4.5	0.4	alive	65.3	179.5
0409	23	194	Acer tegmentosum	0.3	4.5	0.4	alive	65.3	179.5
0409	23	195	Acer tegmentosum	0.3	4.5	0.8	alive	65.3	179.5
0409	23	196	Acer tegmentosum	0.3	4.5	0.6	alive	65.3	179.5
0409	24	197	Acer mono	4.5	1.6	1.66	alive	69.5	171.6
0409	24	198	Acer mono	4.5	0.5	1.2	alive	69.5	170.5
0409	24	199	Acer mono	0.35	1.3	1.5	alive	65.35	171.3
0409	24	200	Acer mono	3.5	0	1.5	alive	68.5	170
0409	31	222	Acer mono	0.67	2.8	0.24	alive	70.67	172.8
0409	31	229	Acer tegmentosum	2.7	3.1	0.9	alive	72.7	173.1
0409	32	241	Acer mono	3.3	2.32	0.32	alive	73.3	177.32
0409	32	243	Acer mono	2	1.86	1.1	alive	72	176.86
0409	32	246	Acer mono	2.98	1.1	0.8	alive	72.98	176.1
0409	33	255	Padus racemosa	3.7	0.86	0.9	alive	78.7	175.86
0409	33	256	Padus racemosa	3.7	0.86	1.3	alive	78.7	175.86
0409	33	257	Padus racemosa	4.2	1.9	0.7	alive	79.2	176.9
0409	33	268	Acer mono	4	4.6	0.6	alive	79	179.6
0409	34	275	Padus racemosa	5	2.4	0.8	alive	80	172.4
0409	34	276	Padus racemosa	4.3	3.2	0.8	alive	79.3	173.2
0409	34	277	Padus racemosa	4.3	3.2	0.6	alive	79.3	173.2
0409	34	278	Padus racemosa	4.3	3.2	0.6	alive	79.3	173.2
0409	34	280	Padus racemosa	3.8	2.7	0.9	alive	78.8	172.7
0409	34	281	Padus racemosa	4.3	2	0.74	alive	79.3	172
0409	34	282	Tilia amurensis	4.3	1.3	1.45	alive	79.3	171.3
0409	34	283	Acer tegmentosum	4.3	0.8	0.5	alive	79.3	170.8
0409	34	284	Acer tegmentosum	4.3	0.8	0.42	alive	79.3	170.8
0409	34	285	Padus racemosa	1.5	2.6	0.7	alive	76.5	172.6
0409	34	286	Padus racemosa	1.5	2.6	0.8	alive	76.5	172.6
0409	34	293	Padus racemosa	0.5	4.5	0.4	alive	75.5	174.5
0409	34	294	Padus racemosa	0	4.5	0.6	alive	75	174.5
0409	34	296	Padus racemosa	0	4.27	0.5	alive	75	174.27
0409	41	315	Acer tegmentosum	2.9	3	0.4	alive	72.9	163
0409	41	321	Acer tegmentosum	1.2	2.3	0.15	alive	71.2	162.3
0409	41	323	Acer tegmentosum	2.2	2.1	1.5	alive	72.2	162.1
0409	41	324	Acer tegmentosum	2	3.2	0.3	alive	72	163.2
0409	41	325	Acer tegmentosum	2	3.2	0.22	alive	72	163.2
0409	41	326	Acer tegmentosum	1.7	2.7	0.42	alive	71.7	162.7
0409	41	327	Acer tegmentosum	1.4	2.7	0.22	alive	71.4	162.7
0409	41	328	Acer tegmentosum	1.3	2.6	0.44	alive	71.3	162.6
0409	41	299	Acer tegmentosum	2.1	3.7	0.26	alive	72.1	163.7
0409	42	341	Ulmus laciniata	0	1.7	0.7	alive	70	166.7
0409	42	342	Ulmus laciniata	0	2.2	0.8	alive	70	167.2
0409	42	349	Acer mono	2.1	2.3	0.28	alive	72.1	167.3
0409	42	351	Acer mono	2.9	3	0.48	alive	72.9	168
0409	42	353	Acer mono	3.4	1.5	1.3	alive	73.4	166.5
0409	42	355	Acer mono	5	1.73	2	alive	75	166.73
0409	42	356	Ulmus laciniata	3.58	2.2	0.8	alive	73.58	167.2
0409	42	357	Acer mono	5	2	1.3	alive	75	167
0409	42	358	Padus racemosa	3.3	3	1.8	alive	73.3	168
0409	42	359	Acer tegmentosum	3.8	4.2	1.4	alive	73.8	169.2
0409	42	368	Acer mono	1.2	4	1.5	alive	71.2	169
0409	43	370	Acer mono	0.5	0	1.7	alive	75.5	165
0409	43	390	Padus racemosa	2.4	2.5	1.14	alive	77.4	167.5
0409	43	393	Padus racemosa	3.1	1.62	1	alive	78.1	166.62
0409	43	396	Padus racemosa	3.1	1.62	0.4	alive	78.1	166.62
0409	43	397	Padus racemosa	3.1	1.62	0.45	alive	78.1	166.62
0409	43	398	Padus racemosa	3.1	1.1	0.7	alive	78.1	166.1
0409	43	399	Padus racemosa	3.9	0.5	1	alive	78.9	165.5
0409	43	405	Padus racemosa	2.5	0.9	1.1	alive	77.5	165.9
0409	43	412	Acer mono	0.9	3.7	0.7	alive	75.9	168.7
0409	44	424	Acer mono	3.6	0.5	1.5	alive	78.6	160.5
0409	44	425	Syringa reticulata	3.6	0.5	0.9	alive	78.6	160.5
0409	44	426	Acer tegmentosum	2.1	0.6	1.85	alive	77.1	160.6
0409	44	427	Acer tegmentosum	2.1	0.6	1	alive	77.1	160.6
0409	44	428	Acer tegmentosum	1.5	0.4	0.7	alive	76.5	160.4
0410	11	1	Acer tegmentosum	1.8	1	1.5	alive	61.8	181
0410	11	2	Acer tegmentosum	2	0.43	1	alive	62	180.43
0410	11	4	Acer mono	1.1	1.8	0.4	alive	61.1	181.8
0410	11	9	Acer tegmentosum	2.5	0.9	1.7	alive	62.5	180.9
0410	11	10	Acer pseudo-sieboldianum	2.5	0.5	1.2	alive	62.5	180.5
0410	11	23	Acer mono	2.9	1.6	0.44	alive	62.9	181.6
0410	11	25	Acer tegmentosum	2.5	0.4	0.6	alive	62.5	180.4
0410	11	26	Tilia amurensis	2.8	1.5	1.6	alive	62.8	181.5
0410	11	28	Acer mono	5	0	0.7	alive	65	180
0410	11	29	Acer pseudo-sieboldianum	2.8	2.5	0.62	alive	62.8	182.5
0410	11	30	Tilia amurensis	2.1	2.2	1.9	alive	62.1	182.2
0410	11	35	Acer tegmentosum	2.1	3.7	0.85	alive	62.1	183.7
0410	11	36	Acer tegmentosum	2.1	3.7	1.2	alive	62.1	183.7
0410	11	37	Acer tegmentosum	1	3	0.7	alive	61	183
0410	11	38	Acer tegmentosum	1	3	1	alive	61	183
0410	11	39	Acer tegmentosum	1	3	0.5	alive	61	183
0410	11	47	Acer tegmentosum	1.3	1.6	1.3	alive	61.3	181.6
0410	11	48	Acer tegmentosum	2.9	3.1	1.2	alive	62.9	183.1
0410	11	49	Acer tegmentosum	2.9	3.1	1	alive	62.9	183.1
0410	11	50	Acer tegmentosum	2.9	3.1	2.28	alive	62.9	183.1
0410	11	51	Acer tegmentosum	2.7	3.3	1.1	alive	62.7	183.3
0410	11	52	Acer tegmentosum	2.7	3.3	1.56	alive	62.7	183.3
0410	11	53	Acer tegmentosum	2.7	3.3	1.7	alive	62.7	183.3
0410	12	57	Padus racemosa	2.6	1.4	1.6	alive	62.6	186.4
0410	12	58	Padus racemosa	2.6	1.4	0.94	alive	62.6	186.4
0410	12	59	Acer tegmentosum	3.5	1.25	1.9	alive	63.5	186.25
0410	12	60	Acer tegmentosum	3.5	1.25	1.3	alive	63.5	186.25
0410	12	61	Ulmus laciniata	2.8	0.2	0.8	alive	62.8	185.2
0410	12	62	Acer tegmentosum	2.8	0.8	0.6	alive	62.8	185.8
0410	12	63	Padus racemosa	0	3	1.3	alive	60	188
0410	12	64	Padus racemosa	0	3	1.2	alive	60	188
0410	12	65	Padus racemosa	1	3.04	1.2	alive	61	188.04
0410	12	66	Padus racemosa	1	3.04	1.15	alive	61	188.04
[truncated: 3,702 more rows]
